# Supplementary material for: [(Z)-O-Isopropyl N-phenyl­thio­car­bam­ato-κS](tricyclo­hexyl­phosphine-κP)gold(I)
Source: Acta Crystallogr Sect E Struct Rep Online. 2010 Mar 20;66(Pt 4):m429. doi: 10.1107/S1600536810009906 (PMC2983967; doi:10.1107/S1600536810009906)
Supplement: Supplementary file 2 [file e-66-0m429-Isup2.hkl]

#
# h,k,l, Fc-squared, Fo-squared, sigma(Fo-squared) and status flag
#
data_I
_shelx_title ' pro       P b c a      R =  New: Pbca'
_shelx_refln_list_code          4
_shelx_F_calc_maximum      614.87
_exptl_crystal_F_000      2704.00
_reflns_d_resolution_high  0.7696
 
loop_
 _symmetry_equiv_pos_as_xyz
 'x, y, z'
 '-x+1/2, -y, z+1/2'
 'x+1/2, -y+1/2, -z'
 '-x, y+1/2, -z+1/2'
 '-x, -y, -z'
 'x-1/2, y, -z-1/2'
 '-x-1/2, y-1/2, z'
 'x, -y-1/2, z-1/2'
 
_cell_length_a    19.3312
_cell_length_b    15.1116
_cell_length_c    19.8110
_cell_angle_alpha  90.000
_cell_angle_beta   90.000
_cell_angle_gamma  90.000
 
_shelx_F_squared_multiplier     1.000
 
loop_
 _refln_index_h
 _refln_index_k
 _refln_index_l
 _refln_F_squared_calc
 _refln_F_squared_meas
 _refln_F_squared_sigma
 _refln_observed_status
   2   0   0   362533.50   277840.94   8159.41 o
   4   0   0   208328.95   202644.56   5936.91 o
   6   0   0   171037.42   171342.97   5023.74 o
   8   0   0   228199.66   222782.06   6535.07 o
  10   0   0   146776.19   152587.13   4504.09 o
  12   0   0       34.57      139.67     98.32 o
  14   0   0    80230.40    82939.84   2511.11 o
  16   0   0    73785.01    75414.90   3318.76 o
  18   0   0    28389.87    28676.91   1467.27 o
  20   0   0     4044.33     3775.59    459.85 o
  22   0   0    21401.87    22762.42   1343.24 o
  24   0   0    31279.68    30655.46   1715.35 o
   2   1   0    14555.90    14869.93    365.60 o
   4   1   0     4434.72     4538.02    117.24 o
   6   1   0     1135.87     1318.34     87.57 o
   8   1   0     5307.84     6138.66    170.74 o
  10   1   0    26181.27    26749.48    597.12 o
  12   1   0    25272.79    26505.00    602.74 o
  14   1   0     8587.33     8339.09    244.99 o
  16   1   0     1226.23      935.79    183.94 o
  18   1   0     4943.82     4689.14    327.11 o
  20   1   0     5565.31     4853.60    380.13 o
  22   1   0     1161.49     1110.17    270.55 o
  24   1   0      784.09      637.96    279.85 o
   0   2   0    89847.73    90492.91   2565.61 o
   2   2   0    38594.81    40042.31    778.78 o
   4   2   0     3276.59     3176.56     98.68 o
   6   2   0   192007.02   198607.41   4743.67 o
   8   2   0   183803.38   190718.56   4569.54 o
  10   2   0    47636.67    48035.84   1202.09 o
  12   2   0     2908.51     3032.51    154.45 o
  14   2   0    16558.13    15234.97    796.62 o
  16   2   0    54277.02    55552.72   1434.67 o
  18   2   0    33366.68    36211.27   1255.28 o
  20   2   0     1863.09     1906.49    283.44 o
  22   2   0     6151.45     6483.37    458.86 o
  24   2   0    14093.37    12779.79    684.30 o
   2   3   0   222113.86   200932.13   3994.34 o
   4   3   0    51179.54    53091.91   1290.16 o
   6   3   0    63966.07    66001.05   1603.95 o
   8   3   0     1220.38     1296.59    110.23 o
  10   3   0    43182.35    41848.41   1060.52 o
  12   3   0    71887.98    75599.92   1874.71 o
  14   3   0    20629.28    19772.04    605.01 o
  16   3   0     2651.44     2674.94    180.29 o
  18   3   0    20905.45    20520.72    803.80 o
  20   3   0    34757.86    35481.51   1266.37 o
  22   3   0    11933.51    12187.59    638.55 o
  24   3   0      114.42      397.07    332.78 o
   0   4   0    23236.01    22824.57    689.00 o
   2   4   0    47559.14    49300.79    900.54 o
   4   4   0     1201.69     1157.13     51.63 o
   6   4   0    24180.65    24976.41    630.97 o
   8   4   0    10589.62    10352.03    307.16 o
  10   4   0     2387.40     2319.45    126.77 o
  12   4   0      102.87       29.94     80.95 o
  14   4   0     4807.27     4753.79    362.00 o
  16   4   0     4924.53     4789.83    238.67 o
  18   4   0     8142.04     7854.59    341.14 o
  20   4   0      162.25     -150.37    194.63 o
  22   4   0      475.09      325.22    334.30 o
  24   4   0     7988.43     7780.58    524.95 o
   2   5   0    96535.91    97300.16   1819.93 o
   4   5   0   172837.80   174972.20   3201.49 o
   6   5   0    53331.10    54817.17   1029.87 o
   8   5   0        4.72       95.93     36.91 o
  10   5   0    37011.89    38164.02    978.77 o
  12   5   0    93784.48    98569.41   2426.59 o
  14   5   0    42772.62    44488.21   1166.02 o
  16   5   0      949.34      957.03    143.73 o
  18   5   0    20004.21    19343.32    617.80 o
  20   5   0    42073.61    42624.72   1471.26 o
  22   5   0    21563.95    23811.78    980.44 o
  24   5   0      240.81      477.03    301.06 o
   0   6   0    13274.06    14865.14    490.86 o
   2   6   0     3353.31     3266.88     97.83 o
   4   6   0     4426.70     4505.08    121.00 o
   6   6   0     1141.35     1316.10     63.56 o
   8   6   0    10354.11    10718.18    244.37 o
  10   6   0     5108.59     4751.36    198.81 o
  12   6   0     1543.29     1465.10    132.75 o
  14   6   0     3380.27     3119.28    190.24 o
  16   6   0       67.17       91.81    129.08 o
  18   6   0     2413.84     2245.43    267.96 o
  20   6   0     9352.51     9694.71    534.72 o
  22   6   0      504.39      523.68    259.86 o
   2   7   0   180928.34   188423.38   3409.55 o
   4   7   0   267639.13   273492.56   4993.11 o
   6   7   0    78854.92    79077.69   1478.47 o
   8   7   0       17.62      231.26     67.30 o
  10   7   0    57065.54    58070.72   1251.11 o
  12   7   0   127668.03   132735.70   2767.32 o
  14   7   0    43144.22    44805.03   1180.70 o
  16   7   0      913.83      842.12    150.97 o
  18   7   0    21611.56    22059.98    686.17 o
  20   7   0    31828.64    33626.56   1224.15 o
  22   7   0     9287.94    10147.87    587.09 o
   0   8   0    81629.73    79063.57   2315.82 o
   2   8   0    74854.41    79379.60   1470.09 o
   4   8   0     1794.81     1835.80    108.06 o
   6   8   0    43713.57    46409.83    892.47 o
   8   8   0    97969.48   104320.79   1947.90 o
  10   8   0    43950.61    44767.92    988.75 o
  12   8   0     1545.29     1803.80    189.51 o
  14   8   0    30856.02    29902.27    721.23 o
  16   8   0    34505.26    34605.30    835.00 o
  18   8   0    10955.64    11190.29    387.14 o
  20   8   0      136.42       63.22    152.33 o
  22   8   0     4588.50     4376.71    339.32 o
   2   9   0    58708.63    60973.48   1149.46 o
   4   9   0    74485.26    76934.97   1601.06 o
   6   9   0    23216.84    23538.55    483.41 o
   8   9   0      111.85      210.99     58.72 o
  10   9   0     9186.13     9595.72    291.08 o
  12   9   0    31777.20    32437.15    761.94 o
  14   9   0    13984.25    14112.46    410.40 o
  16   9   0       36.73     -117.71    113.80 o
  18   9   0     3880.70     3856.32    276.41 o
  20   9   0     5821.20     6158.47    350.64 o
  22   9   0     6628.49     6872.47    514.32 o
   0  10   0   105846.33   113325.04   3310.94 o
   2  10   0    61738.18    62835.33   1340.36 o
   4  10   0      696.20     1333.41    388.85 o
   6  10   0    42979.27    42225.39   3866.72 o
   8  10   0    78889.09    84137.09   1789.38 o
  10  10   0    58088.28    59120.81   1499.67 o
  12  10   0     1575.91     1961.27    188.51 o
  14  10   0    31169.20    31920.01    908.12 o
  16  10   0    43713.15    46281.01   1262.45 o
  18  10   0    17980.68    17671.44    628.76 o
  20  10   0      603.36      727.26    230.55 o
   2  11   0     3107.00     2976.89    157.76 o
   4  11   0     1080.44      975.85    109.99 o
   6  11   0     2625.43     2745.34    196.06 o
   8  11   0       22.64        7.11     83.87 o
  10  11   0     2963.12     2797.82    200.87 o
  12  11   0     5224.45     4942.37    272.02 o
  14  11   0      491.46      568.51    174.03 o
  16  11   0     3934.49     3752.37    280.09 o
  18  11   0     3674.21     3690.99    295.54 o
  20  11   0      554.05      787.20    239.70 o
   0  12   0    47257.63    46949.23   1482.57 o
   2  12   0    19030.05    19248.44    500.50 o
   4  12   0       84.22      161.80    200.41 o
   6  12   0    12332.39    12717.83    434.63 o
   8  12   0    41040.04    43445.06   1618.54 o
  10  12   0    20316.18    20176.71   2008.81 o
  12  12   0       74.30      309.20    213.89 o
  14  12   0    24364.15    23552.75   1368.95 o
  16  12   0    33546.08    32848.35   1211.12 o
  18  12   0    14417.00    15706.64   1222.23 o
   2  13   0      788.37     1032.51    129.45 o
   4  13   0    27030.36    26896.72    670.47 o
   6  13   0    27122.97    28194.66    930.13 o
   8  13   0      811.89      875.30    290.43 o
  10  13   0     6687.92     6857.25    913.64 o
  12  13   0    14998.40    15192.55    693.62 o
  14  13   0    13761.64    13698.76    821.37 o
  16  13   0     1648.35     1728.23    324.58 o
  18  13   0     2305.53     2510.74    682.21 o
   0  14   0    16355.67    17038.82    698.85 o
   2  14   0     8010.84     7682.79    295.46 o
   4  14   0     1215.29     1151.82    165.47 o
   6  14   0    13809.71    13688.79    479.92 o
   8  14   0    34896.12    36079.92   2415.71 o
  10  14   0    11226.33    11259.83    592.96 o
  12  14   0        4.40        4.50    208.89 o
  14  14   0    12647.03    11469.92    625.39 o
  16  14   0    16596.71    17056.52   1598.88 o
   2  15   0    38961.95    37530.50    908.31 o
   4  15   0    62528.27    64773.60   1686.45 o
   6  15   0    45296.80    47273.91   1595.34 o
   8  15   0     1769.61     1854.75    536.99 o
  10  15   0    21463.60    21860.63   1077.01 o
  12  15   0    37094.33    37931.79   2226.63 o
  14  15   0    15869.06    17615.12   1592.83 o
  16  15   0      328.96      365.51    278.89 o
   0  16   0     5624.41     5753.52    402.15 o
   2  16   0     1371.77     1439.83    185.42 o
   4  16   0       16.71       16.48    163.82 o
   6  16   0      912.67     1049.20    265.33 o
   8  16   0      760.73      799.02    260.23 o
  10  16   0      922.37      911.10    360.01 o
  12  16   0       53.55     -127.92    249.07 o
  14  16   0       54.91      183.66    278.29 o
   2  17   0    24800.36    25438.63    705.71 o
   4  17   0    52438.40    56335.95   1532.35 o
   6  17   0    29541.73    30150.16   1158.21 o
   8  17   0       70.52     -162.32    251.47 o
  10  17   0    16226.52    16068.24    813.81 o
  12  17   0    33588.39    35163.38   1364.41 o
   0  18   0     5913.46     6343.51    451.82 o
   2  18   0     2608.94     2641.45    237.07 o
   4  18   0       69.48      218.34    259.39 o
   6  18   0     5553.41     5559.83   1164.74 o
   8  18   0     9660.40     9836.58    617.66 o
  10  18   0      662.35      741.10    321.87 o
   2  19   0     2204.90     2429.40    309.62 o
   4  19   0     4896.35     5368.96    789.61 o
   6  19   0     2618.65     3583.82    468.92 o
   1   1   1    72343.64    67354.97   1101.37 o
   2   1   1    55994.51    57352.00    973.11 o
   3   1   1   235647.00   224840.06   3781.87 o
   4   1   1   169585.45   166345.48   2805.02 o
   5   1   1   344429.44   320064.28   4674.16 o
   6   1   1    12680.41    12164.75    196.18 o
   7   1   1    19143.42    18414.82    289.70 o
   8   1   1      268.04      319.26     27.61 o
   9   1   1    23903.50    24889.34    391.16 o
  10   1   1    11844.36    12274.24    212.68 o
  11   1   1   103861.97   104992.12   1563.69 o
  12   1   1    19486.75    19834.68    330.02 o
  13   1   1   104386.36   108055.76   1615.31 o
  14   1   1    21229.46    20763.57    379.14 o
  15   1   1    21072.80    21369.03    431.69 o
  16   1   1     3171.25     2994.37    148.26 o
  17   1   1     6761.85     6378.64    264.65 o
  18   1   1     4791.79     4742.06    272.48 o
  19   1   1    33216.11    34966.18    872.06 o
  20   1   1     9238.40     9534.21    372.42 o
  21   1   1    29176.46    29254.95    781.21 o
  22   1   1     5477.11     5339.35    297.24 o
  23   1   1     4294.73     3936.86    271.47 o
  24   1   1      475.35      632.79    199.39 o
  25   1   1     1152.73     1242.67    240.60 o
   0   2   1     1408.59     1401.64     34.57 o
   1   2   1    97512.80    93919.92   1140.73 o
   2   2   1    22001.28    22243.83    492.85 o
   3   2   1    23159.34    23784.96    383.42 o
   4   2   1        8.63       43.17     23.25 o
   5   2   1    22805.17    24050.62    426.55 o
   6   2   1      335.85      347.84     32.78 o
   7   2   1    90607.91    95208.48   1626.58 o
   8   2   1    17505.06    19453.01    363.30 o
   9   2   1    35467.73    35088.68    629.19 o
  10   2   1     6522.40     7080.68    167.64 o
  11   2   1     1859.92     1781.40     80.73 o
  12   2   1     2844.03     2788.80    106.11 o
  13   2   1    12125.74    12379.22    274.05 o
  14   2   1     8638.59     8569.23    315.46 o
  15   2   1    38478.95    38367.41    719.01 o
  16   2   1     2013.55     2101.32    116.22 o
  17   2   1    16151.45    15926.24    489.07 o
  18   2   1      442.74      522.43    140.32 o
  19   2   1      159.15      446.80    139.23 o
  20   2   1      744.38      598.58    160.58 o
  21   2   1     6361.08     6381.05    303.31 o
  22   2   1     1657.84     1753.71    212.40 o
  23   2   1    10163.59     9924.83    411.21 o
  24   2   1     2256.04     2282.95    254.39 o
   1   3   1    15540.18    16050.40    197.25 o
   2   3   1    73665.41    74313.82    956.74 o
   3   3   1    43522.44    44823.02    588.62 o
   4   3   1    43096.37    45385.90    775.18 o
   5   3   1    44127.41    43938.45    832.24 o
   6   3   1     8338.89     8617.92    160.14 o
   7   3   1    26775.59    28233.55    507.15 o
   8   3   1     1044.40     1158.45     58.14 o
   9   3   1      501.87      358.00     47.56 o
  10   3   1    10764.02    10836.30    233.49 o
  11   3   1    28730.62    29488.38    547.82 o
  12   3   1     9217.86     9292.38    219.23 o
  13   3   1    24966.35    25582.30    496.40 o
  14   3   1     2122.22     2036.81    105.42 o
  15   3   1     6303.05     6465.74    194.32 o
  16   3   1       72.85       57.94     76.08 o
  17   3   1      137.56      102.05     81.50 o
  18   3   1      850.53     1113.16    154.21 o
  19   3   1    11019.55    11086.25    389.83 o
  20   3   1     2166.01     2313.33    208.14 o
  21   3   1    16337.77    16651.81    531.01 o
  22   3   1     1888.74     1509.44    211.04 o
  23   3   1     4867.86     5259.36    436.23 o
  24   3   1       34.30       43.58    181.39 o
   0   4   1     3427.68     3463.34     92.47 o
   1   4   1    90722.72    93258.60   1140.97 o
   2   4   1    15724.19    15929.50    218.05 o
   3   4   1     8040.12     8291.46    116.44 o
   4   4   1     2845.10     2888.25     58.60 o
   5   4   1    22211.92    23255.94    357.69 o
   6   4   1    18540.70    19223.37    381.24 o
   7   4   1    75555.73    79218.30   1260.96 o
   8   4   1    16420.31    16258.01    287.72 o
   9   4   1    53967.38    55771.11    904.32 o
  10   4   1     5018.35     4785.17    117.33 o
  11   4   1     8657.20     8969.58    211.09 o
  12   4   1        5.60        2.19     56.81 o
  13   4   1     5425.52     5266.73    163.20 o
  14   4   1     9753.30     9809.33    247.43 o
  15   4   1    29672.95    29562.57    577.85 o
  16   4   1    19163.03    19324.87    416.12 o
  17   4   1    30663.82    31517.91    623.68 o
  18   4   1     5960.67     5859.41    204.52 o
  19   4   1     9418.25     9155.99    346.74 o
  20   4   1      363.43      364.99    152.88 o
  21   4   1      639.99      720.11    172.42 o
  22   4   1     3651.42     3454.97    266.80 o
  23   4   1    13335.35    13786.09    496.55 o
  24   4   1     5056.28     4914.12    320.57 o
   1   5   1      138.05      216.91     18.96 o
   2   5   1     2207.04     2240.01     46.31 o
   3   5   1      341.56      270.68     24.31 o
   4   5   1      287.68      235.92     24.28 o
   5   5   1       56.75       72.90     22.95 o
   6   5   1     5022.44     5385.32     96.50 o
   7   5   1       12.59        9.31     18.93 o
   8   5   1     7925.50     8684.71    192.65 o
   9   5   1     3166.79     3137.25     98.81 o
  10   5   1      151.31      160.30     38.93 o
  11   5   1     2308.88     2214.29     96.83 o
  12   5   1      777.87      862.56     77.37 o
  13   5   1     1035.26      913.35     85.77 o
  14   5   1       19.90      -48.95     71.01 o
  15   5   1      787.03      738.58     92.85 o
  16   5   1      752.99      575.99     94.64 o
  17   5   1      776.23      798.47    104.02 o
  18   5   1      202.36      171.50     99.10 o
  19   5   1     1948.42     1765.07    158.03 o
  20   5   1       26.43       84.14    149.68 o
  21   5   1       21.04       16.81    158.57 o
  22   5   1      403.66      244.52    180.47 o
  23   5   1       93.86     -121.11    169.09 o
  24   5   1       54.87      175.62    189.59 o
   0   6   1    58139.83    60507.12   1118.64 o
   1   6   1   146604.13   147914.41   1809.25 o
   2   6   1    27799.40    28717.10    371.44 o
   3   6   1    29657.28    30738.23    436.42 o
   4   6   1      368.76      510.59     26.96 o
   5   6   1    17487.62    17324.62    249.52 o
   6   6   1    25793.67    26658.32    371.03 o
   7   6   1   121271.30   125394.91   1637.11 o
   8   6   1    26720.41    27201.48    382.81 o
   9   6   1   120209.88   127058.84   2159.67 o
  10   6   1    13043.24    13047.51    369.77 o
  11   6   1    21263.90    21198.80    419.42 o
  12   6   1     1258.08     1285.51     95.12 o
  13   6   1    13480.20    13519.91    304.59 o
  14   6   1     7695.01     7657.38    218.71 o
  15   6   1    55402.48    53239.55   1161.27 o
  16   6   1    24461.88    24484.43    507.89 o
  17   6   1    51265.18    52611.55    983.60 o
  18   6   1     4790.44     4614.62    185.79 o
  19   6   1     7439.46     7510.17    249.46 o
  20   6   1       22.52      224.67    151.58 o
  21   6   1     4192.58     4328.48    357.63 o
  22   6   1     2567.33     2376.03    234.02 o
  23   6   1    17898.44    18442.29    732.29 o
   1   7   1     4926.54     4971.05     95.10 o
   2   7   1       96.58      126.67     24.71 o
   3   7   1    30163.65    31775.37    433.62 o
   4   7   1    16852.25    17863.33    257.85 o
   5   7   1    32503.65    34346.64    471.16 o
   6   7   1    18759.31    19455.13    282.74 o
   7   7   1     6523.56     6610.51    121.54 o
   8   7   1     1073.41     1057.17     48.54 o
   9   7   1      436.82      512.37     40.92 o
  10   7   1      791.12      824.71     54.64 o
  11   7   1    12179.43    11863.73    276.81 o
  12   7   1     6788.89     6500.03    177.93 o
  13   7   1     9174.63     8987.45    303.79 o
  14   7   1     5318.29     5263.49    167.89 o
  15   7   1     3739.66     3693.98    154.24 o
  16   7   1      126.21       18.90     89.23 o
  17   7   1       46.95       37.20     95.33 o
  18   7   1      284.15      285.53    112.48 o
  19   7   1     1555.80     1541.65    144.99 o
  20   7   1      494.28      511.49    149.72 o
  21   7   1     4638.03     4447.39    273.18 o
  22   7   1      817.78      762.99    188.91 o
  23   7   1     1825.36     1908.02    242.64 o
   0   8   1    48047.58    51416.75   1090.62 o
   1   8   1   124786.96   128922.25   1752.23 o
   2   8   1    25442.06    26431.10    371.23 o
   3   8   1    25977.13    25892.21    346.66 o
   4   8   1        8.36       54.77     23.56 o
   5   8   1    12514.72    12663.09    196.64 o
   6   8   1    17856.08    18314.47    271.95 o
   7   8   1    92306.37    96883.82   1279.94 o
   8   8   1    16466.77    16413.24    254.29 o
   9   8   1    64389.69    68676.03    924.37 o
  10   8   1     7378.87     7351.41    171.90 o
  11   8   1     9298.04     9315.60    208.76 o
  12   8   1     1353.71     1392.61     86.78 o
  13   8   1     5387.28     5532.83    189.36 o
  14   8   1      675.76      758.50     87.30 o
  15   8   1    25270.60    25752.15    457.73 o
  16   8   1     7144.35     7140.39    201.34 o
  17   8   1    25404.20    25805.44    473.12 o
  18   8   1     3128.48     3102.84    157.83 o
  19   8   1     3970.56     4264.79    182.22 o
  20   8   1     1564.15     1522.72    146.13 o
  21   8   1     2499.44     2876.29    214.59 o
  22   8   1      740.05      779.09    177.95 o
   1   9   1    20779.57    20996.42    327.44 o
   2   9   1     6928.69     7075.60    138.46 o
   3   9   1   126291.07   132525.11   1716.79 o
   4   9   1    21908.87    22531.02    395.61 o
   5   9   1    97831.84   103428.81   1362.38 o
   6   9   1    21020.45    21926.36    321.71 o
   7   9   1     8948.32     9269.67    163.20 o
   8   9   1        6.72      -20.94     38.93 o
   9   9   1    23529.94    23450.15    349.19 o
  10   9   1    11280.42    11567.30    233.24 o
  11   9   1    68054.67    70282.19   1072.34 o
  12   9   1    14963.21    14604.32    289.00 o
  13   9   1    47781.22    48433.09    772.06 o
  14   9   1     5618.45     5195.02    246.90 o
  15   9   1     4666.37     4871.32    230.37 o
  16   9   1      232.64      215.53     88.91 o
  17   9   1     6562.36     6743.04    204.66 o
  18   9   1     2789.69     3050.44    155.16 o
  19   9   1    25769.03    25827.71    493.01 o
  20   9   1     3374.93     3328.36    172.41 o
  21   9   1    12527.40    12875.74    386.09 o
  22   9   1     1669.62     1756.21    244.25 o
   0  10   1    26657.15    26895.81    626.49 o
   1  10   1     3640.31     3267.24    107.06 o
   2  10   1     3777.02     3457.77    111.59 o
   3  10   1      176.16      228.26     49.91 o
   4  10   1     1435.52     1371.24     68.60 o
   5  10   1      608.53      700.59     58.65 o
   6  10   1      124.11       54.34     51.45 o
   7  10   1      346.43      338.97     51.20 o
   8  10   1     3307.80     3381.52    103.76 o
   9  10   1     8237.96     7988.36    188.95 o
  10  10   1     8399.81     8591.34    217.10 o
  11  10   1     8634.84     8656.66    283.23 o
  12  10   1      234.82      217.62     81.67 o
  13  10   1      281.57      216.64    100.42 o
  14  10   1      158.99       85.96    101.84 o
  15  10   1      885.63      766.08    124.98 o
  16  10   1      185.09       59.23    119.93 o
  17  10   1     1150.99     1089.42    146.30 o
  18  10   1      384.26      594.14    141.91 o
  19  10   1     1848.69     2061.43    179.38 o
  20  10   1     1271.06     1167.08    170.12 o
  21  10   1      682.08      486.89    157.68 o
   1  11   1    10176.39     9862.60    250.41 o
   2  11   1     9586.69     9240.71    204.35 o
   3  11   1    53012.64    52048.26    806.03 o
   4  11   1    12471.17    12320.41    249.88 o
   5  11   1    44436.40    46505.04    932.13 o
   6  11   1     2363.82     2302.19    101.70 o
   7  11   1    13554.57    13837.13    266.49 o
   8  11   1     1003.95     1155.01     80.42 o
   9  11   1     6381.69     6645.14    206.91 o
  10  11   1     7773.95     8208.31    253.91 o
  11  11   1    36788.21    38679.03    742.07 o
  12  11   1    10315.87    10463.23    287.98 o
  13  11   1    34948.97    35887.05    718.87 o
  14  11   1     5391.88     5210.76    207.51 o
  15  11   1     3016.01     2964.44    177.81 o
  16  11   1      228.20      268.59    125.64 o
  17  11   1     4475.69     4273.99    264.73 o
  18  11   1     5941.63     5499.39    242.10 o
  19  11   1    21360.96    21580.09    523.69 o
  20  11   1     5857.84     6211.58    273.17 o
   0  12   1      695.66      711.37    112.60 o
   1  12   1     6163.92     6168.85    168.95 o
   2  12   1      287.83      257.82     69.13 o
   3  12   1       42.60       73.76     66.32 o
   4  12   1     5382.88     5165.19    163.19 o
   5  12   1     1163.12      828.17    137.21 o
   6  12   1      727.23      730.91     91.69 o
   7  12   1     3324.26     3289.85    145.62 o
   8  12   1     5887.34     5956.67    224.45 o
   9  12   1    10535.85    10056.18    356.32 o
  10  12   1     5634.11     5308.22    254.23 o
  11  12   1     3495.72     3533.52    286.00 o
  12  12   1        2.27     -180.45    120.30 o
  13  12   1      726.04      714.12    165.39 o
  14  12   1      969.74     1128.08    158.58 o
  15  12   1     4626.09     4980.19    307.42 o
  16  12   1      612.58      615.33    154.06 o
  17  12   1     2325.36     2272.06    206.66 o
  18  12   1      256.22      342.87    167.93 o
  19  12   1       74.40      -58.10    162.28 o
   1  13   1     5665.66     5362.11    163.37 o
   2  13   1     2883.79     2551.81    119.82 o
   3  13   1    23842.76    23600.26    426.94 o
   4  13   1     5119.59     4696.33    164.58 o
   5  13   1    20379.10    19151.84    544.09 o
   6  13   1     3223.47     3322.96    167.14 o
   7  13   1     3797.33     3915.33    163.45 o
   8  13   1     1690.79     1516.70    185.58 o
   9  13   1     4520.63     4647.13    252.33 o
  10  13   1     2658.67     2863.33    220.30 o
  11  13   1    20492.73    21377.21    793.09 o
  12  13   1     6809.72     6945.60    319.55 o
  13  13   1    18632.50    19649.86    895.60 o
  14  13   1     1411.49     1818.41    220.49 o
  15  13   1     3018.31     3219.84    252.06 o
  16  13   1       47.51       -3.89    166.98 o
  17  13   1      761.88      807.36    209.03 o
  18  13   1     2701.07     2892.38    396.98 o
   0  14   1    11340.38    11547.74    379.84 o
   1  14   1    38819.16    39333.64    655.50 o
   2  14   1     4719.99     4505.74    160.94 o
   3  14   1     7417.02     7244.44    204.41 o
   4  14   1      131.98      209.41     89.88 o
   5  14   1     1700.12     1597.43    160.76 o
   6  14   1     4281.74     4174.01    260.36 o
   7  14   1    19271.50    20103.28    954.11 o
   8  14   1    11593.45    12226.81    556.74 o
   9  14   1    24728.12    25207.85    686.11 o
  10  14   1     8150.88     8206.16    346.54 o
  11  14   1     5943.10     6713.24    396.06 o
  12  14   1       29.08       37.07    164.15 o
  13  14   1      699.44      482.98    182.72 o
  14  14   1     2194.51     2082.33    234.26 o
  15  14   1    10305.15    10341.26    431.70 o
  16  14   1     4101.05     3655.49    286.80 o
  17  14   1    12451.95    13340.96    851.93 o
   1  15   1     1281.14     1412.82    114.91 o
   2  15   1      111.63       81.88     87.53 o
   3  15   1     8861.84     9117.71    261.94 o
   4  15   1      777.57      924.82    125.99 o
   5  15   1    15540.25    14428.84    492.53 o
   6  15   1      407.74      235.29    104.96 o
   7  15   1     2072.68     2095.46    210.16 o
   8  15   1      444.54      414.08    162.56 o
   9  15   1     1715.99     1833.08    210.11 o
  10  15   1      539.10      540.91    183.31 o
  11  15   1     8692.82     9429.66    772.46 o
  12  15   1     3532.32     3340.61    262.60 o
  13  15   1     4688.63     5003.69    489.02 o
  14  15   1     1158.65     1124.76    284.02 o
  15  15   1      243.49       22.80    185.89 o
  16  15   1       73.46      -39.42    202.77 o
   0  16   1    14733.18    15246.62    483.21 o
   1  16   1    48308.34    49382.85    820.14 o
   2  16   1     9407.09     9000.37    295.15 o
   3  16   1     9089.26     9358.93    257.41 o
   4  16   1      218.46      361.50    119.80 o
   5  16   1     7050.99     7085.00    370.03 o
   6  16   1     4992.30     4991.34    381.65 o
   7  16   1    46996.69    47111.42   1144.14 o
   8  16   1    10577.47    11502.26    501.74 o
   9  16   1    44030.19    44151.74   2346.64 o
  10  16   1     7431.76     7402.95    581.64 o
  11  16   1     6125.39     6945.16    355.15 o
  12  16   1      420.69      654.21    206.75 o
  13  16   1     4520.43     4869.16    341.91 o
  14  16   1     2017.34     1992.87    258.20 o
   1  17   1      111.44      273.30    108.79 o
   2  17   1      177.36      185.18    107.73 o
   3  17   1     1091.40     1127.99    139.73 o
   4  17   1       73.32      -45.76    123.75 o
   5  17   1     1115.14      865.45    193.76 o
   6  17   1       69.45      238.18    171.05 o
   7  17   1      306.99      352.16    179.80 o
   8  17   1      510.06      538.90    193.94 o
   9  17   1     1193.55     1236.82    333.89 o
  10  17   1      488.69      529.30    195.91 o
  11  17   1     1946.40     2099.00    260.04 o
  12  17   1       26.30      -45.40    188.59 o
   0  18   1     5177.45     4869.51    290.40 o
   1  18   1    21148.88    21425.64    451.77 o
   2  18   1     3593.93     3767.78    186.32 o
   3  18   1     3219.75     3410.05    203.67 o
   4  18   1        2.67      -21.78    167.07 o
   5  18   1     3663.57     3846.54    286.23 o
   6  18   1     3381.61     3632.13    281.36 o
   7  18   1    14809.77    15588.92    548.05 o
   8  18   1     4658.64     4974.85    323.56 o
   9  18   1    13345.97    14871.53    623.12 o
   1  19   1     1998.37     2258.44    167.35 o
   2  19   1      292.08      168.07    125.65 o
   3  19   1     9999.53     9535.71    365.02 o
   4  19   1     1565.04     1419.27    234.23 o
   5  19   1     7822.43     7680.07    391.46 o
   6  19   1     1201.92     1418.92    240.19 o
   0   0   2   143511.91   125975.61   4596.96 o
   1   0   2   281162.63   232512.50   5428.50 o
   2   0   2    70839.16    65440.25   1570.95 o
   3   0   2    35580.92    36139.79    762.22 o
   4   0   2    11931.76    12190.83    273.66 o
   5   0   2    19948.33    20600.82    818.30 o
   6   0   2    56055.82    57830.24   1217.92 o
   7   0   2   181741.66   188080.28   3901.67 o
   8   0   2   119976.82   125159.60   2612.26 o
   9   0   2   223389.86   231567.52   4806.66 o
  10   0   2    46623.45    47969.26   1035.40 o
  11   0   2    34634.54    34344.14    758.22 o
  12   0   2      752.35      886.34     74.11 o
  13   0   2     2298.97     2123.34    166.25 o
  14   0   2    77394.52    77553.01   1664.80 o
  15   0   2    40258.30    42602.31   1118.82 o
  16   0   2    72781.94    75806.42   2362.21 o
  17   0   2    52675.17    53715.82   1740.66 o
  18   0   2     3856.76     4031.81    319.68 o
  19   0   2    17240.25    16006.36    851.62 o
  20   0   2      855.32      975.79    229.96 o
  21   0   2     1139.89      922.50    251.02 o
  22   0   2     9003.35     9892.12    566.84 o
  23   0   2    18135.14    18613.17    827.67 o
  24   0   2    13782.19    13612.96    713.23 o
  25   0   2    10794.91    11189.32    660.92 o
   1   1   2     1869.52     1809.47     33.71 o
   2   1   2    73000.95    73008.90   1236.89 o
   3   1   2    11794.96    11654.41    212.35 o
   4   1   2    39827.98    40686.29    649.42 o
   5   1   2      505.92      453.15     33.75 o
   6   1   2     4816.52     4636.38     89.69 o
   7   1   2      776.58      702.80     32.53 o
   8   1   2     5995.45     6466.82    121.97 o
   9   1   2     4238.60     4354.94     95.57 o
  10   1   2     5739.47     5259.01    112.18 o
  11   1   2     4774.62     4821.49    109.50 o
  12   1   2     3039.10     2930.25     86.15 o
  13   1   2     2979.99     2850.38     90.02 o
  14   1   2     3526.89     3379.01    170.63 o
  15   1   2      484.39      497.04     78.22 o
  16   1   2      571.51      581.15    100.56 o
  17   1   2     2708.62     2526.48    177.37 o
  18   1   2      318.63      329.14    129.44 o
  19   1   2     3493.85     3328.18    221.05 o
  20   1   2     1806.78     1817.59    201.30 o
  21   1   2     2433.10     2589.22    217.75 o
  22   1   2       31.50      153.44    157.57 o
  23   1   2      753.08      693.85    190.05 o
  24   1   2     1149.34     1292.13    221.35 o
  25   1   2      366.76      343.56    203.92 o
   0   2   2     1204.38     1376.99     41.58 o
   1   2   2   113869.90   110110.93   1394.60 o
   2   2   2    10172.74     9726.82    150.18 o
   3   2   2    92031.95    92324.28   1436.04 o
   4   2   2    20050.37    20806.96    370.53 o
   5   2   2     9876.96    10487.27    301.94 o
   6   2   2     9703.39     9753.89    194.29 o
   7   2   2    92916.47    95267.26   1628.54 o
   8   2   2    73840.16    77355.73   1332.98 o
   9   2   2    76938.31    78613.75   1358.04 o
  10   2   2    29157.88    30624.57    560.95 o
  11   2   2     9969.32     9379.98    212.98 o
  12   2   2     1320.59     1286.33     80.59 o
  13   2   2     2661.75     2578.31    106.79 o
  14   2   2     1617.02     1579.66     95.23 o
  15   2   2    39535.23    39852.38    745.91 o
  16   2   2    14878.62    15046.63    339.72 o
  17   2   2    33616.00    33856.43    817.12 o
  18   2   2    15088.86    15345.34    459.76 o
  19   2   2     4580.38     4814.80    252.17 o
  20   2   2      276.66      210.98    141.68 o
  21   2   2      931.54      555.50    164.29 o
  22   2   2     4557.11     4517.36    276.03 o
  23   2   2     8727.93     9055.43    395.44 o
  24   2   2     2689.05     2741.21    262.11 o
   1   3   2     6890.02     6945.65     98.85 o
   2   3   2    62537.51    62922.84    855.64 o
   3   3   2    14403.39    14406.09    240.31 o
   4   3   2    66495.46    67643.88    994.27 o
   5   3   2    49690.86    50583.77    807.86 o
   6   3   2    29369.13    30904.54    548.85 o
   7   3   2    19233.93    20071.17    371.71 o
   8   3   2       76.15       34.14     37.13 o
   9   3   2    21979.40    22159.66    416.36 o
  10   3   2    17348.55    17448.81    343.95 o
  11   3   2    38779.96    39893.53    723.00 o
  12   3   2    29356.87    29886.44    562.27 o
  13   3   2    39319.79    38989.52    719.81 o
  14   3   2    13250.89    12331.38    283.79 o
  15   3   2     5638.06     5339.47    172.91 o
  16   3   2     2036.91     2026.05    116.83 o
  17   3   2     6248.97     6273.21    202.81 o
  18   3   2     9035.85     8615.65    324.57 o
  19   3   2    28837.12    29008.48    753.29 o
  20   3   2     7789.23     7704.60    326.20 o
  21   3   2    11501.86    11286.88    417.46 o
  22   3   2     4844.32     5211.42    297.53 o
  23   3   2      338.36      280.20    176.08 o
  24   3   2      201.87      -66.34    177.42 o
   0   4   2     5676.42     5784.37    119.46 o
   1   4   2     6081.15     5869.33     89.62 o
   2   4   2    15117.44    15195.25    200.66 o
   3   4   2      204.36      182.76     24.65 o
   4   4   2        0.78       47.93     18.64 o
   5   4   2    11217.78    11676.44    192.61 o
   6   4   2      242.54      187.86     29.82 o
   7   4   2     5524.05     5026.46    113.78 o
   8   4   2     5956.60     5308.25    154.91 o
   9   4   2    11268.08    10823.90    209.32 o
  10   4   2     6889.27     7069.62    156.52 o
  11   4   2     1480.79     1474.85     94.93 o
  12   4   2       77.28      125.90     59.01 o
  13   4   2      548.80      772.47    101.78 o
  14   4   2     1896.57     1821.80    105.50 o
  15   4   2     6712.62     6360.16    198.72 o
  16   4   2     2287.03     2394.74    141.38 o
  17   4   2     7254.03     7082.74    221.02 o
  18   4   2     2281.11     2601.12    164.33 o
  19   4   2     1259.20     1494.72    175.79 o
  20   4   2       52.26       42.30    143.63 o
  21   4   2      534.59      690.02    173.78 o
  22   4   2      392.11      286.70    171.40 o
  23   4   2     3397.12     3144.84    265.49 o
  24   4   2     1977.81     2113.80    249.22 o
   1   5   2    16495.74    17480.53    232.26 o
   2   5   2    17469.78    17505.95    232.16 o
   3   5   2   121060.88   123409.80   1782.73 o
   4   5   2    66524.30    69193.41    908.77 o
   5   5   2    76690.68    78296.95   1027.60 o
   6   5   2    49345.12    53604.78    801.66 o
   7   5   2    15273.48    15585.57    291.70 o
   8   5   2       46.27      109.59     50.74 o
   9   5   2     9433.43     9231.75    186.90 o
  10   5   2    31400.78    34373.76    579.79 o
  11   5   2    62215.79    64240.75   1047.09 o
  12   5   2    20740.90    20486.90    410.77 o
  13   5   2    56902.21    59101.73   1062.67 o
  14   5   2    10555.41    10458.16    259.50 o
  15   5   2     6859.01     6626.22    202.08 o
  16   5   2     5656.78     5472.56    185.06 o
  17   5   2     8693.68     8810.78    250.62 o
  18   5   2     1552.44     1516.07    125.64 o
  19   5   2    26702.72    26985.78    631.91 o
  20   5   2    14437.50    14563.00    594.30 o
  21   5   2    22136.72    23247.03    662.03 o
  22   5   2     9139.27     9673.66    399.56 o
  23   5   2     3618.55     4060.74    286.08 o
  24   5   2      654.69      640.40    207.25 o
   0   6   2      795.86      810.37     49.01 o
   1   6   2    33998.27    36559.62    466.39 o
   2   6   2     3092.88     3234.16     74.19 o
   3   6   2      328.40      298.96     24.31 o
   4   6   2       30.89       60.52     22.70 o
   5   6   2     1295.94     1422.22     45.73 o
   6   6   2      951.19     1030.89     42.93 o
   7   6   2    10072.43    10638.39    170.28 o
   8   6   2     1087.35     1072.50     74.12 o
   9   6   2     7174.82     6746.54    255.27 o
  10   6   2      151.02      168.63     44.78 o
  11   6   2     5284.11     5031.50    127.62 o
  12   6   2      855.66      928.43     82.58 o
  13   6   2      124.67      133.44     72.09 o
  14   6   2     2364.68     2276.25    121.49 o
  15   6   2     1959.69     1841.70    119.79 o
  16   6   2       20.26      -74.02     85.60 o
  17   6   2     1077.15      905.08    112.91 o
  18   6   2     1055.51      895.49    120.80 o
  19   6   2      625.83      615.50    117.90 o
  20   6   2     1040.34     1434.18    185.34 o
  21   6   2      607.65      606.47    177.66 o
  22   6   2      139.69      118.44    177.02 o
  23   6   2       44.45      -91.22    178.46 o
   1   7   2    20963.37    21300.84    302.36 o
   2   7   2    10580.89     9587.56    146.46 o
   3   7   2   119525.17   122127.83   1500.74 o
   4   7   2    69748.52    72494.35    941.12 o
   5   7   2   115478.70   117631.06   1537.69 o
   6   7   2    37663.21    38523.05    526.97 o
   7   7   2    21568.10    21484.48    311.64 o
   8   7   2      117.95      230.81     36.86 o
   9   7   2     8512.61     8855.09    156.18 o
  10   7   2    35228.99    36220.98    676.53 o
  11   7   2    65102.78    66706.34   1176.29 o
  12   7   2    50667.50    49119.82   1113.18 o
  13   7   2    39076.06    37998.65    686.48 o
  14   7   2    12476.83    12230.85    292.63 o
  15   7   2    12654.47    12490.66    285.39 o
  16   7   2      365.59      319.49     91.47 o
  17   7   2     1707.91     1566.43    127.76 o
  18   7   2    15139.71    15167.21    375.62 o
  19   7   2    16582.73    16834.61    409.51 o
  20   7   2    12348.37    12507.58    389.30 o
  21   7   2    17676.66    19298.54    587.54 o
  22   7   2     2610.76     3178.47    257.44 o
  23   7   2     2213.78     2246.60    246.82 o
   0   8   2   115558.38   122618.49   2240.61 o
   1   8   2    51588.14    52857.37    705.89 o
   2   8   2    30983.26    32066.16    421.07 o
   3   8   2    12555.06    12904.99    201.77 o
   4   8   2     2664.82     2568.91     73.08 o
   5   8   2     5266.85     5246.18    104.19 o
   6   8   2    13134.31    13356.82    209.77 o
   7   8   2    51395.31    53751.04    728.33 o
   8   8   2    22003.58    22564.52    333.20 o
   9   8   2    46426.70    47947.95    659.58 o
  10   8   2    15708.81    15513.66    265.11 o
  11   8   2     6461.65     6158.98    160.04 o
  12   8   2      222.40      181.73     49.47 o
  13   8   2     2429.84     2391.66    172.06 o
  14   8   2    10494.44     9943.90    267.62 o
  15   8   2    16131.30    16073.57    322.38 o
  16   8   2    12237.84    12196.67    292.88 o
  17   8   2    17151.58    16449.77    364.66 o
  18   8   2     4617.33     4383.70    180.49 o
  19   8   2     2597.98     2499.88    154.27 o
  20   8   2      239.21      375.18    122.68 o
  21   8   2     1383.62     1397.52    184.51 o
  22   8   2     4369.07     4836.24    313.00 o
   1   9   2     2749.51     2591.49     79.49 o
   2   9   2     9486.44     9739.97    166.38 o
   3   9   2    38943.49    39251.21    514.23 o
   4   9   2    16119.96    16547.25    299.68 o
   5   9   2    49223.91    51202.94    716.15 o
   6   9   2     7668.81     7449.88    138.53 o
   7   9   2     3667.25     3691.22     93.03 o
   8   9   2     1370.69     1426.93     61.52 o
   9   9   2     2447.65     2335.93     84.69 o
  10   9   2      712.90      655.45     69.20 o
  11   9   2    13288.60    13491.61    268.25 o
  12   9   2     8143.15     8129.81    201.89 o
  13   9   2    11606.79    11728.07    255.23 o
  14   9   2     5757.04     5630.42    184.50 o
  15   9   2     8856.62     8242.91    357.92 o
  16   9   2       54.51      -13.52     79.24 o
  17   9   2       62.74       62.52     95.18 o
  18   9   2     3675.00     3936.87    167.24 o
  19   9   2     2346.83     2265.76    149.28 o
  20   9   2     3347.50     3664.13    194.73 o
  21   9   2     6454.53     6852.07    277.01 o
  22   9   2     1021.82     1046.87    187.43 o
   0  10   2    40650.64    40889.44    795.64 o
   1  10   2    69770.56    71164.80    999.82 o
   2  10   2    23111.81    23274.54    366.51 o
   3  10   2    12257.04    12564.88    195.62 o
   4  10   2     1966.73     1993.71     70.79 o
   5  10   2    12352.79    12812.07    236.48 o
   6  10   2    37331.45    36512.02    809.83 o
   7  10   2    47431.98    49365.74    719.92 o
   8  10   2    40496.29    42492.92    630.81 o
   9  10   2    40848.63    41848.46    665.43 o
  10  10   2    11844.68    11698.11    261.76 o
  11  10   2     4546.32     4685.67    169.70 o
  12  10   2      142.23      261.95     82.37 o
  13  10   2     8576.22     8422.58    245.76 o
  14  10   2    10229.01    10240.63    263.08 o
  15  10   2    25056.53    25400.52    542.98 o
  16  10   2    17683.17    17568.99    516.83 o
  17  10   2    17264.36    17380.01    428.86 o
  18  10   2     8645.94     9000.19    323.82 o
  19  10   2     2482.38     2672.41    192.09 o
  20  10   2        6.60     -195.72    138.16 o
  21  10   2     1849.75     2046.40    197.80 o
   1  11   2      133.95       94.02     59.10 o
   2  11   2    13883.90    13526.65    295.73 o
   3  11   2      160.59      193.62     63.29 o
   4  11   2     6906.92     6587.20    329.75 o
   5  11   2      501.40      447.05     63.08 o
   6  11   2        9.21       -5.11     62.94 o
   7  11   2      159.81      198.57     67.87 o
   8  11   2        9.40       24.78     65.38 o
   9  11   2      110.88      177.61     85.79 o
  10  11   2       82.80      167.30     90.98 o
  11  11   2     1805.00     1765.59    129.41 o
  12  11   2     1000.72     1031.92    121.72 o
  13  11   2      287.16      320.71    109.03 o
  14  11   2      173.87      114.04    110.63 o
  15  11   2      293.84      219.76    119.65 o
  16  11   2     1116.45     1142.19    148.26 o
  17  11   2      246.03      280.04    133.09 o
  18  11   2      586.95      557.78    150.68 o
  19  11   2      405.94      518.00    151.84 o
  20  11   2       11.03       26.50    152.26 o
   0  12   2    19962.43    19832.89    691.54 o
   1  12   2    22270.37    21831.50    390.16 o
   2  12   2    20469.75    20716.82    375.41 o
   3  12   2     6328.20     6004.78    168.06 o
   4  12   2     2552.35     2251.18    114.04 o
   5  12   2     9101.14     8855.85    249.51 o
   6  12   2    11537.99    11716.71    291.31 o
   7  12   2    37312.95    37870.73    720.92 o
   8  12   2    20616.59    20973.47    496.13 o
   9  12   2    23016.14    22614.50    605.01 o
  10  12   2     4979.76     5142.63    252.72 o
  11  12   2     1750.73     1639.99    176.14 o
  12  12   2      910.98     1091.97    167.99 o
  13  12   2     4120.13     4215.91    218.31 o
  14  12   2     2179.58     2105.75    179.51 o
  15  12   2    21113.01    21689.83    568.95 o
  16  12   2     8671.90     8363.39    321.89 o
  17  12   2    18120.45    19267.39    528.24 o
  18  12   2     4597.31     4693.24    261.69 o
  19  12   2     1575.38     1778.57    208.50 o
   1  13   2     2299.26     2276.62    113.58 o
   2  13   2     3236.37     3183.13    131.71 o
   3  13   2    20554.80    20203.71    378.83 o
   4  13   2     3704.20     3717.85    148.47 o
   5  13   2    37420.91    37355.24    794.64 o
   6  13   2      385.89      420.21     90.03 o
   7  13   2     2344.15     2312.02    182.96 o
   8  13   2       37.14       71.09    124.90 o
   9  13   2     2418.11     2546.93    275.97 o
  10  13   2      282.49      296.84    142.81 o
  11  13   2     9415.86     9338.38    412.87 o
  12  13   2     1489.27     1486.36    192.13 o
  13  13   2     9481.54    10147.33    419.51 o
  14  13   2     3600.24     3764.46    264.19 o
  15  13   2     2617.08     2688.09    247.16 o
  16  13   2     2116.78     2094.02    242.01 o
  17  13   2     1009.43      891.96    213.86 o
  18  13   2      334.33      297.06    196.85 o
   0  14   2    19194.78    19506.56    534.65 o
   1  14   2    15182.04    14994.28    315.31 o
   2  14   2     6506.26     6381.32    190.19 o
   3  14   2     1548.40     1265.38    107.43 o
   4  14   2      256.44      317.64     91.22 o
   5  14   2     3077.17     2880.63    171.69 o
   6  14   2     8632.61     8739.24    291.70 o
   7  14   2    10174.58     9527.65    491.52 o
   8  14   2    11574.13    11610.97    672.95 o
   9  14   2     8520.39     8916.37    560.68 o
  10  14   2     2159.36     2473.78    219.99 o
  11  14   2      725.57      919.29    179.79 o
  12  14   2       64.35      123.56    164.83 o
  13  14   2     2115.03     2105.28    231.80 o
  14  14   2     1331.55     1510.13    218.78 o
  15  14   2     8474.11     8606.70    389.54 o
  16  14   2     3473.29     3724.61    292.50 o
  17  14   2     4625.26     5280.04    336.49 o
   1  15   2    10330.48     9939.82    257.42 o
   2  15   2     7376.45     7391.56    215.77 o
   3  15   2    45532.39    46578.59    771.40 o
   4  15   2    20549.72    21252.31    478.90 o
   5  15   2    41248.61    42970.94    922.37 o
   6  15   2    10139.46     9871.58    380.48 o
   7  15   2     7137.67     7243.68    395.62 o
   8  15   2      289.38      182.50    158.71 o
   9  15   2     2037.52     1816.37    210.47 o
  10  15   2     6156.40     5903.95    315.42 o
  11  15   2    20455.07    20429.42    988.17 o
  12  15   2    11689.02    12175.41    462.06 o
  13  15   2    22879.13    24131.34    936.21 o
  14  15   2     7145.93     7317.75    415.71 o
  15  15   2     5604.67     5895.84    555.44 o
  16  15   2       91.11        3.86    194.89 o
   0  16   2      961.77      843.68    162.76 o
   1  16   2     1005.00     1013.23    122.42 o
   2  16   2       55.62      -17.46     99.24 o
   3  16   2      334.68      248.98    102.56 o
   4  16   2      246.16      335.37    120.63 o
   5  16   2        9.75       80.61    130.03 o
   6  16   2       82.19      233.00    161.54 o
   7  16   2      962.95      883.38    190.77 o
   8  16   2       72.86      262.86    175.92 o
   9  16   2     1536.98     1368.58    215.72 o
  10  16   2      437.90      541.63    190.40 o
  11  16   2       70.46      -38.64    175.95 o
  12  16   2        4.91      -54.78    186.57 o
  13  16   2       45.83      -92.12    188.89 o
  14  16   2      210.53     -169.76    191.53 o
   1  17   2     4790.87     4967.35    225.53 o
   2  17   2    14600.88    14482.21    340.81 o
   3  17   2    27035.31    26530.45    580.75 o
   4  17   2    21299.36    21200.51    503.42 o
   5  17   2    26167.16    27926.97    945.82 o
   6  17   2     8162.30     8622.59    381.27 o
   7  17   2     5604.54     5943.07    322.42 o
   8  17   2      202.30       72.83    170.44 o
   9  17   2     2703.25     2741.47    257.42 o
  10  17   2     9084.44     9951.39    533.50 o
  11  17   2    14433.05    13794.07    527.33 o
  12  17   2    10495.75    11049.64    470.47 o
   0  18   2     7679.00     7600.98    351.57 o
   1  18   2     2130.52     1971.66    156.93 o
   2  18   2     2742.14     3045.00    174.13 o
   3  18   2       51.91       -5.09    129.24 o
   4  18   2      114.23      164.31    151.05 o
   5  18   2     1257.09      973.43    213.40 o
   6  18   2     3418.64     3727.50    288.92 o
   7  18   2     3180.27     3080.03    280.99 o
   8  18   2     4172.71     4589.76    320.23 o
   9  18   2     1038.53      963.08    228.55 o
   1  19   2      880.04      960.46    141.09 o
   2  19   2     1375.03     1526.24    165.38 o
   3  19   2     5113.05     4878.69    275.96 o
   4  19   2     3119.72     3518.41    286.29 o
   5  19   2     4191.15     3672.53    300.38 o
   6  19   2     1604.09     1946.12    256.37 o
   1   1   3     2087.35     1914.51     46.09 o
   2   1   3    29675.49    29119.89    585.35 o
   3   1   3     6970.25     6676.67    135.52 o
   4   1   3   378069.81   348218.56   5858.81 o
   5   1   3     1500.67     1342.38     57.60 o
   6   1   3   232864.02   228647.72   3577.23 o
   7   1   3     2885.39     3081.39    122.36 o
   8   1   3    10655.89    10990.02    190.05 o
   9   1   3     9320.06     9712.96    218.83 o
  10   1   3    92236.23    96001.34   1430.36 o
  11   1   3     7597.43     7147.78    143.80 o
  12   1   3   164352.92   169005.16   2500.29 o
  13   1   3     3318.40     3137.61    104.45 o
  14   1   3    59137.96    57563.32   1343.19 o
  15   1   3      280.97      240.04     69.75 o
  16   1   3      532.97      452.04     98.49 o
  17   1   3     6061.79     6635.98    270.23 o
  18   1   3    27592.46    26956.71   1031.84 o
  19   1   3     2443.53     2594.36    203.53 o
  20   1   3    40758.83    41693.34   1023.28 o
  21   1   3      463.98      561.62    164.69 o
  22   1   3    15879.29    15986.67    671.16 o
  23   1   3      462.15      913.53    198.78 o
  24   1   3      166.24      -68.70    170.15 o
   0   2   3     2897.61     2935.42     73.06 o
   1   2   3    34004.19    34746.97    481.61 o
   2   2   3    86193.23    85163.30   1131.15 o
   3   2   3     5747.74     5988.65    106.19 o
   4   2   3     2114.21     2261.17    183.19 o
   5   2   3      282.93      284.91     32.06 o
   6   2   3    62864.71    66198.43   1054.55 o
   7   2   3    35541.03    37856.04    617.26 o
   8   2   3    50585.18    53040.74    928.13 o
   9   2   3    10451.06    10326.46    220.38 o
  10   2   3     8368.11     8216.19    190.27 o
  11   2   3      215.21      167.56     53.52 o
  12   2   3      178.80      270.42     60.20 o
  13   2   3      192.64      229.13     63.24 o
  14   2   3    19596.45    19218.88    559.36 o
  15   2   3     6866.96     6474.81    193.03 o
  16   2   3    29327.20    29607.29    582.08 o
  17   2   3     2747.76     2510.07    153.21 o
  18   2   3    12129.24    12176.96    655.00 o
  19   2   3       44.61       35.36    135.13 o
  20   2   3     1027.51      936.72    172.03 o
  21   2   3      557.03      722.80    169.69 o
  22   2   3     4561.14     4480.87    274.68 o
  23   2   3      472.44      466.34    182.00 o
  24   2   3     9417.43     9389.20    579.85 o
   1   3   3     8347.82     8706.15    121.66 o
   2   3   3    95837.89    92930.92   1340.56 o
   3   3   3     4386.57     4304.77     80.07 o
   4   3   3   107123.43   108625.13   1692.49 o
   5   3   3     1765.91     1690.02     55.16 o
   6   3   3    31566.55    31967.87    568.44 o
   7   3   3      560.32      561.28     45.86 o
   8   3   3      107.56      246.07     42.67 o
   9   3   3      378.08      304.96     53.02 o
  10   3   3    31317.11    31214.53    574.33 o
  11   3   3       48.03        8.96     51.05 o
  12   3   3    57419.92    58006.88   1033.59 o
  13   3   3      682.40      764.49     78.71 o
  14   3   3    33457.55    32951.55    800.73 o
  15   3   3     1251.06     1254.30     98.66 o
  16   3   3       39.51       10.33     74.82 o
  17   3   3      182.55      170.75    102.73 o
  18   3   3    13794.52    13952.36    380.02 o
  19   3   3       20.03       23.31    134.54 o
  20   3   3    17924.79    18188.31    545.57 o
  21   3   3      171.46      217.44    163.41 o
  22   3   3     7191.36     7338.63    423.34 o
  23   3   3     2117.12     1904.69    232.61 o
  24   3   3      109.54      120.41    188.05 o
   0   4   3    75126.26    76854.66   1281.30 o
   1   4   3      128.14      209.82     39.41 o
   2   4   3   103880.05   102421.07   1385.51 o
   3   4   3     4882.11     4932.44     84.60 o
   4   4   3     1032.44     1123.63     44.14 o
   5   4   3      791.12      933.16     38.30 o
   6   4   3    54196.88    54888.96    819.32 o
   7   4   3      349.45      325.99     44.16 o
   8   4   3   136533.63   139899.55   2387.25 o
   9   4   3     3470.19     3556.93    114.58 o
  10   4   3    67967.45    69647.10   1219.46 o
  11   4   3     7189.25     7364.55    186.19 o
  12   4   3      101.93      207.53     63.62 o
  13   4   3     6757.42     6763.12    188.32 o
  14   4   3    36300.82    34753.61    823.95 o
  15   4   3       57.87      105.16     77.40 o
  16   4   3    53901.74    54250.86    998.82 o
  17   4   3      829.71      983.32    107.87 o
  18   4   3    26909.77    25804.72    902.87 o
  19   4   3     1746.88     1690.86    179.66 o
  20   4   3       48.45      -68.94    137.31 o
  21   4   3     2125.47     2195.28    213.96 o
  22   4   3    11713.10    11759.15    462.93 o
  23   4   3       74.80      377.29    182.18 o
  24   4   3    19308.80    19347.42    633.73 o
   1   5   3      302.85      371.28     24.71 o
   2   5   3      191.59      318.13     25.89 o
   3   5   3     8706.15     8964.08    132.98 o
   4   5   3     3793.73     4342.03     93.55 o
   5   5   3     5346.18     4972.29    161.53 o
   6   5   3     2491.59     2548.67     76.06 o
   7   5   3     2307.47     2220.42     62.24 o
   8   5   3      582.02      614.73     52.94 o
   9   5   3      260.71      317.22     45.46 o
  10   5   3     2120.09     2086.67     81.14 o
  11   5   3     5618.12     5590.14    146.07 o
  12   5   3      567.80      765.84     66.34 o
  13   5   3      499.05      440.49     77.81 o
  14   5   3      354.24      276.03     78.73 o
  15   5   3      856.80      826.03     96.52 o
  16   5   3      181.57      174.04     87.89 o
  17   5   3      346.72      382.17     98.28 o
  18   5   3      419.91      391.10    104.73 o
  19   5   3       67.74      -15.29    118.87 o
  20   5   3     1143.97     1068.65    179.95 o
  21   5   3       55.39      195.16    172.00 o
  22   5   3       43.65     -197.32    165.76 o
  23   5   3       38.05       36.95    183.55 o
  24   5   3      271.97      271.77    194.19 o
   0   6   3   318004.75   309236.44   5093.17 o
   1   6   3    13842.86    14396.70    191.74 o
   2   6   3   105055.62   107442.92   1266.59 o
   3   6   3     9765.51    10308.23    159.63 o
   4   6   3     1165.17     1165.74     54.27 o
   5   6   3     5758.51     6247.33    164.89 o
   6   6   3    76233.92    79418.88   1048.14 o
   7   6   3     2985.29     2877.23    137.24 o
   8   6   3   175399.86   179721.70   2628.33 o
   9   6   3     4427.05     3990.51    185.96 o
  10   6   3    70707.88    71570.55   1153.97 o
  11   6   3      282.46      387.05     54.84 o
  12   6   3      107.20      182.59     64.31 o
  13   6   3     1571.08     1508.97     94.34 o
  14   6   3    47957.36    44946.45   1756.45 o
  15   6   3     2946.10     2856.01    138.03 o
  16   6   3    64837.56    67513.00   1227.41 o
  17   6   3     1427.82     1401.14    122.78 o
  18   6   3    18320.72    19691.09    445.46 o
  19   6   3       62.54       69.62    118.36 o
  20   6   3      512.53      500.04    162.61 o
  21   6   3      104.93      245.18    162.17 o
  22   6   3    12469.73    12249.87    507.84 o
  23   6   3      442.91      351.83    193.00 o
   1   7   3     8665.52     9264.56    143.89 o
   2   7   3    23561.46    24675.05    330.29 o
   3   7   3    12613.31    13617.44    205.19 o
   4   7   3    26880.63    26625.23    349.42 o
   5   7   3      160.44      202.17     38.93 o
   6   7   3    18989.27    18995.53    279.25 o
   7   7   3      328.81      248.29     39.03 o
   8   7   3     1540.73     1601.34     69.78 o
   9   7   3      163.64      114.54     34.75 o
  10   7   3     5770.42     5623.56    190.49 o
  11   7   3      324.47      261.33     61.63 o
  12   7   3    27720.55    26192.59    618.98 o
  13   7   3       11.39      -23.48     70.71 o
  14   7   3    21985.88    21355.51    427.35 o
  15   7   3      378.19      377.34     88.31 o
  16   7   3      999.93     1125.15    119.99 o
  17   7   3       23.38       80.27     90.85 o
  18   7   3     5265.87     5193.59    201.44 o
  19   7   3      647.38      631.95    117.33 o
  20   7   3     8229.57     8098.68    278.66 o
  21   7   3       23.59       45.26    146.28 o
  22   7   3     1681.55     1491.45    193.88 o
  23   7   3        1.39     -236.25    157.50 o
   0   8   3   104228.81   105058.87   1929.81 o
   1   8   3     2520.75     2280.79     66.22 o
   2   8   3    41930.98    41651.51    538.69 o
   3   8   3      132.85      190.43     32.18 o
   4   8   3     1572.11     1594.09     50.62 o
   5   8   3     5976.31     6140.26    113.64 o
   6   8   3    48900.80    50461.20    685.24 o
   7   8   3     3488.67     3489.44     95.20 o
   8   8   3   108956.35   113758.50   1498.95 o
   9   8   3     3114.68     2943.91     84.52 o
  10   8   3    45279.39    44506.98    936.56 o
  11   8   3      955.29      816.00     86.47 o
  12   8   3       67.08       84.59     62.79 o
  13   8   3     5558.38     5544.83    174.28 o
  14   8   3    12261.65    11966.31    278.06 o
  15   8   3     2313.43     2247.72    124.15 o
  16   8   3    35620.88    35230.67    641.34 o
  17   8   3      874.83     1006.24    115.35 o
  18   8   3    18304.66    18773.31    408.75 o
  19   8   3      285.12      411.24    115.65 o
  20   8   3     1080.10     1212.25    167.54 o
  21   8   3     1896.61     1994.05    197.28 o
  22   8   3     7078.05     7101.31    311.23 o
   1   9   3      492.05      387.80     40.17 o
   2   9   3    72841.34    76277.95    960.77 o
   3   9   3    14089.37    14248.46    214.93 o
   4   9   3   118342.28   123352.77   1694.21 o
   5   9   3    12230.33    12739.00    199.26 o
   6   9   3    55318.35    57138.98    774.36 o
   7   9   3       24.41       52.14     38.97 o
   8   9   3     1030.74      950.12     56.32 o
   9   9   3     1709.66     1614.82     75.90 o
  10   9   3    31017.38    31202.89    480.62 o
  11   9   3     4882.49     4836.94    145.02 o
  12   9   3    40456.74    41722.63    672.68 o
  13   9   3     2824.31     2675.26    157.65 o
  14   9   3    24874.29    25425.91    487.53 o
  15   9   3      449.55      438.60     90.35 o
  16   9   3       36.86       43.33     76.07 o
  17   9   3     1695.39     1650.59    123.74 o
  18   9   3    13588.96    13556.91    314.74 o
  19   9   3     4032.63     4294.81    181.15 o
  20   9   3    28484.28    29100.46    588.69 o
  21   9   3      447.91      253.87    134.73 o
  22   9   3    12667.79    13281.76    444.08 o
   0  10   3     9035.25     8710.53    227.94 o
   1  10   3     3477.90     3364.83     89.72 o
   2  10   3    10121.71    10064.27    177.68 o
   3  10   3     2264.59     2341.30     70.58 o
   4  10   3      780.31      795.76     67.96 o
   5  10   3      112.69      176.12     42.28 o
   6  10   3     3129.52     3012.41     94.87 o
   7  10   3     3769.21     3629.88    110.27 o
   8  10   3     4184.31     4168.43    118.29 o
   9  10   3     1639.67     1725.49     90.79 o
  10  10   3     3853.15     3859.48    196.68 o
  11  10   3        5.21       32.81     73.77 o
  12  10   3      411.52      492.76     88.32 o
  13  10   3      158.82      166.19     88.36 o
  14  10   3      389.40      384.12    100.11 o
  15  10   3      312.38      306.79    106.30 o
  16  10   3     4451.56     4463.71    202.27 o
  17  10   3      130.83       45.24    122.99 o
  18  10   3     2148.60     2091.03    173.00 o
  19  10   3       55.75       83.05    135.74 o
  20  10   3       54.13       22.20    142.37 o
  21  10   3      192.45       70.30    174.25 o
   1  11   3      669.64      639.08     73.07 o
   2  11   3    43692.38    42842.14    675.68 o
   3  11   3     2839.88     2785.16    115.41 o
   4  11   3    77758.91    81331.97   1301.08 o
   5  11   3     3743.99     3756.58    149.14 o
   6  11   3    49949.95    51248.35   1268.55 o
   7  11   3     5687.82     5784.91    166.75 o
   8  11   3      488.34      490.53     78.05 o
   9  11   3     1743.54     1754.03    118.59 o
  10  11   3    44132.62    46152.91    860.02 o
  11  11   3     1154.91     1338.52    121.04 o
  12  11   3    65539.95    68299.09   1232.19 o
  13  11   3     2169.97     2364.78    153.44 o
  14  11   3    21351.86    21988.60    491.08 o
  15  11   3     1613.74     1940.78    159.89 o
  16  11   3       14.00      100.61    122.86 o
  17  11   3      577.42      721.48    144.48 o
  18  11   3    11153.53    11177.93    458.97 o
  19  11   3      125.71      306.01    149.46 o
  20  11   3    22541.35    23128.67    561.65 o
   0  12   3    19381.48    19243.75    504.43 o
   1  12   3      163.19      182.37     70.88 o
   2  12   3     5141.44     5050.84    153.88 o
   3  12   3       34.51       23.64     65.47 o
   4  12   3        4.95       29.83     68.39 o
   5  12   3     1063.84     1096.52    102.24 o
   6  12   3     7857.77     7979.85    252.93 o
   7  12   3      680.82      802.27     98.38 o
   8  12   3     5908.36     5575.67    216.29 o
   9  12   3      429.68      457.99    138.49 o
  10  12   3      583.59      501.84    141.89 o
  11  12   3        5.90       -2.31    109.99 o
  12  12   3       36.34     -118.45    110.15 o
  13  12   3       38.15      -70.99    118.02 o
  14  12   3     1915.65     2078.35    177.76 o
  15  12   3        5.10     -124.68    130.50 o
  16  12   3     5285.23     5389.60    309.04 o
  17  12   3      163.50      222.12    160.64 o
  18  12   3     2012.62     2002.81    206.38 o
  19  12   3        0.43       45.62    169.55 o
   1  13   3     2120.85     2071.46    112.36 o
   2  13   3    27116.05    27349.37    479.52 o
   3  13   3     3119.32     3156.57    131.99 o
   4  13   3    51720.95    53141.06   1338.21 o
   5  13   3      170.11      153.65     84.13 o
   6  13   3     9858.09     9964.67    396.85 o
   7  13   3      212.61      156.19    104.28 o
   8  13   3     1270.24     1152.20    166.42 o
   9  13   3       35.56        2.05    128.20 o
  10  13   3    14636.96    14675.81    589.06 o
  11  13   3      301.97      316.73    150.04 o
  12  13   3    19380.61    19592.89    713.23 o
  13  13   3     1829.00     1760.48    218.26 o
  14  13   3     9180.85     9426.71    389.02 o
  15  13   3     1130.75     1508.03    213.46 o
  16  13   3      186.53      177.95    180.72 o
  17  13   3      535.74      201.81    193.62 o
  18  13   3     7958.68     7984.36    494.74 o
   0  14   3    77891.25    78349.27   1702.15 o
   1  14   3       79.23      265.22     88.12 o
   2  14   3    28613.90    28343.40    607.32 o
   3  14   3      119.32       -2.17     83.42 o
   4  14   3      379.81      333.05     92.75 o
   5  14   3      107.55      138.67     81.75 o
   6  14   3    28635.41    28760.71    655.12 o
   7  14   3      116.94      128.17    117.48 o
   8  14   3    36896.62    37538.35   1190.00 o
   9  14   3      350.08      384.08    157.71 o
  10  14   3    20188.13    19932.56   1300.83 o
  11  14   3      230.91       55.85    154.12 o
  12  14   3      537.77      555.73    181.80 o
  13  14   3       18.40     -128.47    158.94 o
  14  14   3     5767.81     5759.51    317.93 o
  15  14   3       30.09     -226.60    179.26 o
  16  14   3    17760.75    18545.43    680.85 o
  17  14   3       26.50       69.23    200.25 o
   1  15   3      328.43      222.59     91.28 o
   2  15   3     7068.24     6904.13    209.26 o
   3  15   3     3791.13     3585.24    155.46 o
   4  15   3    12041.82    11375.25    293.51 o
   5  15   3     3513.24     3528.39    267.35 o
   6  15   3     3180.12     3078.63    196.18 o
   7  15   3      123.72       80.88    146.11 o
   8  15   3        1.03       25.06    152.43 o
   9  15   3     1803.46     1745.70    203.12 o
  10  15   3     3308.31     3173.08    251.58 o
  11  15   3     1009.01     1092.41    209.06 o
  12  15   3     6401.43     6459.36    341.24 o
  13  15   3       81.59      207.61    189.82 o
  14  15   3     2493.54     2572.22    259.97 o
  15  15   3       62.33      130.77    202.58 o
   0  16   3    59306.30    60602.23   1381.24 o
   1  16   3      598.47      742.09    111.72 o
   2  16   3    30899.05    30512.55    555.65 o
   3  16   3       55.65       70.06    102.84 o
   4  16   3       19.40      225.21    115.55 o
   5  16   3      283.94      210.93    130.35 o
   6  16   3    19603.19    19516.72    861.10 o
   7  16   3     2310.49     2326.75    323.57 o
   8  16   3    38676.87    37842.72   1457.59 o
   9  16   3     1110.23     1323.37    211.15 o
  10  16   3    25172.71    26699.57   1205.20 o
  11  16   3       91.72       41.87    177.52 o
  12  16   3      215.26      206.09    198.44 o
  13  16   3      852.45      874.84    228.05 o
  14  16   3    11474.78    11922.25    493.94 o
   1  17   3      435.74      216.94    110.63 o
   2  17   3     1309.81     1310.28    131.95 o
   3  17   3      949.36      989.27    136.53 o
   4  17   3      823.49      939.82    163.15 o
   5  17   3     2693.46     2651.77    238.55 o
   6  17   3       38.87      -67.05    169.23 o
   7  17   3      984.80     1151.49    212.15 o
   8  17   3        1.89       11.90    166.23 o
   9  17   3      361.61      243.86    185.88 o
  10  17   3      700.56      437.11    196.40 o
  11  17   3      704.71      814.22    228.16 o
  12  17   3     2465.66     2167.19    259.06 o
   0  18   3    26375.66    26784.07    743.06 o
   1  18   3      604.66      622.20    127.73 o
   2  18   3    13825.96    13165.06    361.58 o
   3  18   3       93.98       70.22    120.78 o
   4  18   3        4.40      114.57    145.88 o
   5  18   3       89.34      198.94    168.55 o
   6  18   3    11198.38    10554.22    445.59 o
   7  18   3      226.30      263.48    190.79 o
   8  18   3    22257.97    22804.82   1103.02 o
   9  18   3      537.37      519.42    253.70 o
   1  19   3      338.99      314.59    129.01 o
   2  19   3     8949.50     8869.70    297.27 o
   3  19   3     1762.11     1913.62    214.05 o
   4  19   3    13264.02    12924.19    498.88 o
   5  19   3     2582.47     3039.84    281.29 o
   0   0   4      422.64      621.05     63.75 o
   1   0   4    97548.72    95387.52   2800.15 o
   2   0   4      898.39      926.33     47.19 o
   3   0   4    21818.24    21061.10    653.40 o
   4   0   4    40191.64    41022.16   1011.74 o
   5   0   4    43666.55    43352.94    926.12 o
   6   0   4    22809.38    23922.20    529.02 o
   7   0   4   234514.44   234295.20   4860.50 o
   8   0   4    35981.23    37984.59    826.59 o
   9   0   4   224425.97   226817.44   4713.06 o
  10   0   4    16585.33    16181.06    385.83 o
  11   0   4    34065.29    34853.96    775.81 o
  12   0   4     1196.66     1138.19     84.53 o
  13   0   4    26965.78    27233.78    809.59 o
  14   0   4      141.89      145.21     71.52 o
  15   0   4    91091.46    94949.22   2361.62 o
  16   0   4     3627.69     3745.46    212.24 o
  17   0   4    73155.17    73217.72   2306.03 o
  18   0   4     5279.99     5790.88    377.53 o
  19   0   4     9123.15     7943.70    505.23 o
  20   0   4     3227.50     2852.58    298.14 o
  21   0   4     6480.37     6442.78    435.33 o
  22   0   4      269.66      318.53    245.76 o
  23   0   4    26168.44    25105.71   1255.50 o
  24   0   4      408.00      517.33    276.10 o
   1   1   4    46926.01    48446.06    688.57 o
   2   1   4    18552.35    19199.01    338.48 o
   3   1   4    99518.55   100042.10   1555.61 o
   4   1   4     3307.03     3053.66     92.59 o
   5   1   4     9768.49     9452.13    190.91 o
   6   1   4     4512.73     4437.00    100.61 o
   7   1   4     9547.40     9689.52    184.23 o
   8   1   4     5162.63     5448.53    122.26 o
   9   1   4       84.02      168.76     37.27 o
  10   1   4     4782.24     4800.46    118.46 o
  11   1   4     8817.52     8562.79    167.97 o
  12   1   4      196.09      119.97     46.25 o
  13   1   4     2103.49     2126.94     84.90 o
  14   1   4       11.24        2.60     63.96 o
  15   1   4      276.13      382.55     78.27 o
  16   1   4      156.13       82.17     89.38 o
  17   1   4       21.49       48.72    108.71 o
  18   1   4      143.33      180.61    125.50 o
  19   1   4     2156.18     1850.19    185.58 o
  20   1   4      257.21      329.04    154.00 o
  21   1   4     4163.51     3944.64    256.68 o
  22   1   4      653.12      650.69    188.84 o
  23   1   4     1287.41     1150.35    203.59 o
  24   1   4       88.41      -67.74    210.91 o
   0   2   4   160802.70   157599.11   2825.40 o
   1   2   4   281864.06   265717.69   3838.86 o
   2   2   4    31347.42    31762.30    494.40 o
   3   2   4    10237.31     9449.85    186.16 o
   4   2   4     2836.85     3081.60    131.56 o
   5   2   4     1213.72     1077.92     49.39 o
   6   2   4    16974.03    17158.24    322.59 o
   7   2   4    45676.92    43496.77    707.94 o
   8   2   4    29387.56    28612.15    479.74 o
   9   2   4   118584.95   120761.26   1913.40 o
  10   2   4    17133.49    16636.21    299.70 o
  11   2   4    30075.96    31675.22    539.30 o
  12   2   4      396.73      409.68     64.05 o
  13   2   4    15682.32    15951.42    367.78 o
  14   2   4     6559.62     6007.74    223.09 o
  15   2   4    54256.05    54630.91    993.25 o
  16   2   4     6889.86     6571.28    280.72 o
  17   2   4    34632.55    34142.83    749.13 o
  18   2   4     2889.78     2711.77    317.46 o
  19   2   4     5021.60     4646.62    247.66 o
  20   2   4        2.34     -156.50    133.16 o
  21   2   4     3451.20     3440.91    238.69 o
  22   2   4     1439.27     1442.96    206.65 o
  23   2   4    12928.38    13428.12    491.35 o
  24   2   4     1465.27     1699.73    239.41 o
   1   3   4    31416.56    31854.28    401.45 o
   2   3   4      245.14      251.09     22.05 o
   3   3   4   158947.58   155784.53   2221.28 o
   4   3   4     7336.41     7223.65    172.59 o
   5   3   4    85223.59    86629.52   1357.85 o
   6   3   4      195.31      334.29     54.96 o
   7   3   4    30844.07    31113.27    561.50 o
   8   3   4    20983.51    23076.80    394.79 o
   9   3   4    13928.73    14443.00    293.30 o
  10   3   4     6949.72     7074.23    177.36 o
  11   3   4   101107.80   104714.41   1811.90 o
  12   3   4      402.88      373.58     67.80 o
  13   3   4    67170.81    67037.46   1191.49 o
  14   3   4       96.93       58.36     70.70 o
  15   3   4     5384.13     5177.88    172.07 o
  16   3   4      407.64      501.67     89.52 o
  17   3   4     2352.81     2142.07    147.44 o
  18   3   4     3423.39     3201.66    199.46 o
  19   3   4    21660.07    21244.06    917.87 o
  20   3   4     2582.46     2400.90    209.59 o
  21   3   4    14396.17    14711.66    491.09 o
  22   3   4      305.56      289.99    173.86 o
  23   3   4     2524.01     2462.55    326.63 o
  24   3   4       64.13     -128.44    183.26 o
   0   4   4     4667.93     4840.73    123.10 o
   1   4   4    55392.50    56430.09    700.37 o
   2   4   4      534.34      511.62     32.26 o
   3   4   4     1787.62     1650.40     46.57 o
   4   4   4     2333.65     2371.21     60.55 o
   5   4   4    11464.56    11723.84    194.04 o
   6   4   4      926.35      790.41     53.24 o
   7   4   4    33195.36    33806.88    558.27 o
   8   4   4     1797.57     1650.93     70.52 o
   9   4   4    16700.95    15718.94    315.46 o
  10   4   4      245.76      346.11     56.77 o
  11   4   4     6256.07     6129.44    169.56 o
  12   4   4      683.15      687.08     76.55 o
  13   4   4      558.70      553.06     80.07 o
  14   4   4     8698.41     8662.23    229.30 o
  15   4   4    15273.03    15118.01    344.89 o
  16   4   4     1115.70     1110.69    106.07 o
  17   4   4     6005.06     5893.11    200.03 o
  18   4   4       28.66      -91.27    101.50 o
  19   4   4      579.48      804.13    157.85 o
  20   4   4     1963.28     1807.13    196.71 o
  21   4   4      136.29      114.43    158.35 o
  22   4   4     1018.74      905.07    201.17 o
  23   4   4     2159.00     2407.91    251.92 o
  24   4   4      319.33      373.58    210.08 o
   1   5   4    69808.23    75136.64    930.27 o
   2   5   4    35133.75    36438.71    464.31 o
   3   5   4   228063.27   224790.61   2705.58 o
   4   5   4    20479.13    20172.71    302.22 o
   5   5   4   137562.88   137098.95   1986.98 o
   6   5   4     8823.62     8830.08    153.50 o
   7   5   4    19755.64    18991.26    285.32 o
   8   5   4      836.65      898.22     77.04 o
   9   5   4    15925.59    15682.88    272.74 o
  10   5   4    15787.45    15325.21    271.04 o
  11   5   4    83908.25    85514.38   1281.97 o
  12   5   4    24408.54    24171.52    436.72 o
  13   5   4    83961.36    83661.78   1476.14 o
  14   5   4     1231.58     1355.41    102.56 o
  15   5   4    12637.70    12403.78    301.71 o
  16   5   4     2424.01     2518.11    134.78 o
  17   5   4     4422.75     4446.23    176.49 o
  18   5   4     3594.90     3838.94    173.27 o
  19   5   4    30449.41    30735.33    702.35 o
  20   5   4     3345.31     3083.79    229.58 o
  21   5   4    29467.36    30002.18    805.35 o
  22   5   4     1283.64     1568.34    209.42 o
  23   5   4     7007.80     7305.22    357.57 o
   0   6   4    59618.75    64087.63   1086.99 o
   1   6   4     3837.22     3936.82     74.18 o
   2   6   4    14759.64    15459.85    206.22 o
   3   6   4     1093.60     1167.77     44.09 o
   4   6   4      730.55      794.02     38.25 o
   5   6   4       32.91       30.49     32.30 o
   6   6   4     6127.19     6022.62    121.49 o
   7   6   4      735.59      884.53     43.90 o
   8   6   4     3370.63     3141.75     88.48 o
   9   6   4     2202.94     1994.30     99.23 o
  10   6   4     6009.76     5456.66    166.09 o
  11   6   4     1492.39     1484.07     76.06 o
  12   6   4      506.05      455.25     72.40 o
  13   6   4      269.77      244.84     73.37 o
  14   6   4     1553.44     1237.86     98.44 o
  15   6   4      910.74      845.17    103.94 o
  16   6   4     3654.50     3487.17    158.99 o
  17   6   4     1682.57     1713.47    144.99 o
  18   6   4       31.71       38.17    106.49 o
  19   6   4      409.21      429.72    130.61 o
  20   6   4       28.89      114.26    126.64 o
  21   6   4      360.24      386.46    169.26 o
  22   6   4      357.55      307.26    185.18 o
  23   6   4     1155.39     1078.10    218.75 o
   1   7   4    16774.78    15577.79    210.85 o
   2   7   4      144.07      263.37     28.60 o
   3   7   4    89293.29    88394.46   1153.66 o
   4   7   4     6593.73     6483.08    116.46 o
   5   7   4   132448.61   136224.80   1869.75 o
   6   7   4    15609.32    16581.70    250.54 o
   7   7   4    16922.95    16255.77    248.01 o
   8   7   4     2136.03     1958.30     97.21 o
   9   7   4     9612.94     9829.54    217.88 o
  10   7   4     1020.00     1055.67     68.58 o
  11   7   4    63866.18    64922.09   1062.33 o
  12   7   4     4363.46     4179.65    146.32 o
  13   7   4    73541.10    73070.11   1196.39 o
  14   7   4     2715.34     2573.84    212.04 o
  15   7   4     8667.19     8684.76    230.24 o
  16   7   4     1994.70     2075.53    127.91 o
  17   7   4    13343.19    12904.31    304.71 o
  18   7   4      274.98      196.06    103.58 o
  19   7   4    25435.80    25587.82    514.64 o
  20   7   4     3444.30     3611.18    193.20 o
  21   7   4    18888.62    20289.26    539.41 o
  22   7   4     1677.21     1949.07    204.75 o
  23   7   4     3557.92     3957.49    258.28 o
   0   8   4    12400.83    13153.35    261.53 o
   1   8   4    63793.37    66678.66    840.80 o
   2   8   4     4288.43     4445.37     94.18 o
   3   8   4     9652.47     8965.08    198.64 o
   4   8   4      447.21      581.93     37.04 o
   5   8   4     7313.60     7584.67    170.05 o
   6   8   4     1858.48     2037.78     65.87 o
   7   8   4    51438.72    53191.83    724.83 o
   8   8   4     3020.62     2999.01     84.26 o
   9   8   4    48953.22    48846.56    712.27 o
  10   8   4     2617.84     2388.73     88.71 o
  11   8   4    12282.38    12623.28    393.56 o
  12   8   4     2544.42     2436.45    106.65 o
  13   8   4     3155.43     2930.82    205.39 o
  14   8   4     1223.62     1111.11     95.82 o
  15   8   4    28682.78    28843.88    538.66 o
  16   8   4      690.63      558.29    105.12 o
  17   8   4    19368.72    19515.09    410.26 o
  18   8   4     4039.86     3924.87    174.50 o
  19   8   4     2556.50     2713.11    161.36 o
  20   8   4      779.09      783.56    147.67 o
  21   8   4     2493.00     2641.92    191.08 o
  22   8   4      140.84      247.92    168.57 o
   1   9   4     6280.96     6372.68    135.83 o
   2   9   4     3814.11     3825.00     88.08 o
   3   9   4    20882.81    21015.96    298.13 o
   4   9   4     9966.98     9843.22    159.89 o
   5   9   4    28980.20    30013.43    399.99 o
   6   9   4    11344.77    10985.49    197.60 o
   7   9   4     6335.25     6214.10    128.37 o
   8   9   4     2175.49     2166.88     74.96 o
   9   9   4     1161.40     1174.01     70.26 o
  10   9   4      189.56      206.24     58.18 o
  11   9   4    21302.54    21128.21    376.87 o
  12   9   4     5940.97     5663.03    185.53 o
  13   9   4    16660.82    16565.91    527.65 o
  14   9   4     4915.83     4917.74    159.38 o
  15   9   4     3303.89     3242.72    139.53 o
  16   9   4     1411.89     1182.25    141.26 o
  17   9   4      644.97      648.75    107.53 o
  18   9   4       12.63       20.86    103.68 o
  19   9   4     6723.23     7274.94    243.67 o
  20   9   4      255.39      169.50    129.57 o
  21   9   4     6597.96     6850.03    278.74 o
   0  10   4     1730.55     1694.74     98.87 o
   1  10   4   112762.75   114472.32   1496.29 o
   2  10   4     1329.02     1336.82     63.52 o
   3  10   4    14414.79    14762.09    226.69 o
   4  10   4      124.31       89.29     35.70 o
   5  10   4    17927.50    17464.51    516.42 o
   6  10   4      475.33      573.86     61.52 o
   7  10   4    80883.75    83966.46   1188.96 o
   8  10   4     2456.43     2639.08     92.90 o
   9  10   4    60679.81    62455.04    962.00 o
  10  10   4     1324.10     1443.64    101.16 o
  11  10   4     7373.43     7798.85    213.35 o
  12  10   4      257.44      210.36     85.01 o
  13  10   4     9180.28     9207.33    246.65 o
  14  10   4     3526.04     3169.89    150.78 o
  15  10   4    39405.81    40269.45    788.48 o
  16  10   4     2406.77     2127.23    141.91 o
  17  10   4    29609.22    29886.62    645.59 o
  18  10   4     1960.36     2189.16    177.30 o
  19  10   4     6832.56     7032.68    270.06 o
  20  10   4        9.58       -6.29    144.39 o
  21  10   4     1140.08     1111.96    202.32 o
   1  11   4       14.26        2.52     58.76 o
   2  11   4      850.93      820.18     67.64 o
   3  11   4      724.96      750.80     67.54 o
   4  11   4     1285.20     1172.10    109.51 o
   5  11   4     1993.28     2113.00    103.38 o
   6  11   4     1762.10     1661.36    107.40 o
   7  11   4       69.43       64.23     67.02 o
   8  11   4        0.03      -17.26     76.35 o
   9  11   4      731.61      858.68     91.01 o
  10  11   4      514.25      569.65    102.37 o
  11  11   4       19.02      137.77     96.73 o
  12  11   4     2195.23     2081.96    146.95 o
  13  11   4        3.22      -78.10    103.19 o
  14  11   4      271.16      205.63    114.27 o
  15  11   4      235.07      107.80    120.01 o
  16  11   4      616.29      579.92    137.95 o
  17  11   4       90.87     -128.41    130.87 o
  18  11   4      887.34      879.21    156.50 o
  19  11   4       13.66      -75.27    141.51 o
  20  11   4       92.60     -108.15    149.78 o
   0  12   4     2944.51     3014.14    197.37 o
   1  12   4    67140.14    68534.28   1045.75 o
   2  12   4     3267.07     3090.91    122.46 o
   3  12   4    16076.38    15860.71    308.89 o
   4  12   4        0.17      -16.33     71.29 o
   5  12   4    12170.06    12220.69    338.01 o
   6  12   4     8854.88     8174.41    495.63 o
   7  12   4    64373.68    66146.54   1527.09 o
   8  12   4     8516.22     8371.63    273.11 o
   9  12   4    50925.98    50896.42   1789.49 o
  10  12   4      235.90      303.15    114.91 o
  11  12   4    10345.65    10436.94    328.01 o
  12  12   4     1418.72     1739.77    166.67 o
  13  12   4     2218.53     2105.25    175.23 o
  14  12   4     5416.23     5446.36    246.35 o
  15  12   4    21856.24    21997.93    561.80 o
  16  12   4     3039.51     3287.14    257.26 o
  17  12   4    25682.31    26257.74    725.06 o
  18  12   4      186.78      124.88    164.28 o
  19  12   4     4323.40     4065.78    262.72 o
   1  13   4     4936.09     4748.08    156.10 o
   2  13   4    11793.14    11264.67    253.47 o
   3  13   4    17887.72    17922.00    348.57 o
   4  13   4    12422.27    12075.55    395.85 o
   5  13   4    13956.17    13615.89    470.08 o
   6  13   4     1146.93     1105.93    113.57 o
   7  13   4     3699.27     3491.69    180.84 o
   8  13   4        1.19       12.21    103.31 o
   9  13   4      955.40      808.62    160.95 o
  10  13   4     1795.14     1735.76    195.29 o
  11  13   4    14092.95    14024.91    596.92 o
  12  13   4     4881.47     4702.23    274.44 o
  13  13   4     6890.63     6752.78    447.58 o
  14  13   4     2466.83     2205.01    230.12 o
  15  13   4     1364.13     1136.60    207.72 o
  16  13   4        1.62      -63.64    177.90 o
  17  13   4      323.66      326.33    194.47 o
  18  13   4     1404.01     1404.98    265.06 o
   0  14   4     1480.49     1340.54    155.44 o
   1  14   4    32987.46    32638.77    562.92 o
   2  14   4      103.05      128.92     84.52 o
   3  14   4     2627.57     2674.95    132.46 o
   4  14   4      428.81      403.91     99.07 o
   5  14   4     4451.73     4026.43    197.58 o
   6  14   4       29.48       51.82    108.97 o
   7  14   4    11969.84    11175.00    748.61 o
   8  14   4       58.96      220.71    146.33 o
   9  14   4    12786.25    12716.07    525.75 o
  10  14   4      170.52      209.46    158.06 o
  11  14   4     3797.30     3502.29    361.56 o
  12  14   4       26.94     -224.81    149.87 o
  13  14   4     1266.97     1135.24    207.58 o
  14  14   4       75.93      200.97    177.61 o
  15  14   4     7331.77     7338.06    363.21 o
  16  14   4      372.61      433.89    203.66 o
  17  14   4     7585.49     8389.95    424.00 o
   1  15   4     5176.69     4979.54    176.59 o
   2  15   4     3542.08     3627.32    154.87 o
   3  15   4    36955.15    35510.01    655.80 o
   4  15   4     9451.35     9089.38    346.41 o
   5  15   4    35313.04    34395.36    765.36 o
   6  15   4     5734.55     5718.17    247.39 o
   7  15   4     3335.12     3393.87    239.83 o
   8  15   4      792.13      881.67    181.78 o
   9  15   4     4244.90     4252.44    265.65 o
  10  15   4      686.18      725.57    186.24 o
  11  15   4    26204.57    26015.10   1697.19 o
  12  15   4     4074.62     4217.72    289.96 o
  13  15   4    26980.82    27411.21   1031.84 o
  14  15   4     3749.96     3935.77    327.94 o
  15  15   4     5158.76     4796.82    330.38 o
   0  16   4      105.63       87.09    138.58 o
   1  16   4       11.94       88.20     95.40 o
   2  16   4      102.45       86.69     98.30 o
   3  16   4        2.87       42.30    104.81 o
   4  16   4      775.57      913.72    132.68 o
   5  16   4        1.88     -182.83    121.89 o
   6  16   4       19.44     -104.35    149.93 o
   7  16   4      287.05      389.82    175.02 o
   8  16   4       90.80     -110.90    170.74 o
   9  16   4      116.56      -45.09    167.27 o
  10  16   4       26.27      265.55    178.72 o
  11  16   4      212.58      414.92    193.98 o
  12  16   4      323.68      459.50    201.16 o
  13  16   4        2.23      -62.15    197.43 o
  14  16   4      437.28      764.27    271.72 o
   1  17   4     5357.11     4870.21    194.08 o
   2  17   4      667.89      695.55    122.10 o
   3  17   4    34084.08    33281.33    831.21 o
   4  17   4     1421.42     1394.46    174.86 o
   5  17   4    33121.39    33967.64    789.42 o
   6  17   4     1937.54     1769.78    221.04 o
   7  17   4     4254.18     4191.78    396.43 o
   8  17   4      267.68      373.56    185.70 o
   9  17   4     5556.99     5587.12    491.87 o
  10  17   4      486.26      379.52    201.99 o
  11  17   4    18521.15    19352.49    770.16 o
   0  18   4      759.66     1101.98    195.31 o
   1  18   4     8067.43     7508.27    247.28 o
   2  18   4       97.13      176.87    126.48 o
   3  18   4     1876.83     1954.03    181.51 o
   4  18   4       27.72        7.22    150.51 o
   5  18   4     1804.64     1659.87    224.73 o
   6  18   4      193.44      327.16    193.51 o
   7  18   4     6645.31     6958.95    369.64 o
   8  18   4      202.67      334.62    208.41 o
   9  18   4     5275.42     5278.42    510.46 o
   1  19   4     1518.35     1505.62    155.54 o
   2  19   4     1471.02     1308.13    163.56 o
   3  19   4     9685.37     9584.30    402.05 o
   4  19   4     1811.81     2453.42    262.76 o
   5  19   4    11990.24    13846.82    627.49 o
   1   1   5    53210.96    54540.79    776.72 o
   2   1   5    75382.50    76834.95   1290.71 o
   3   1   5   133821.88   135152.02   2257.17 o
   4   1   5    83255.36    81815.51   1281.62 o
   5   1   5    98995.30   101450.23   1733.23 o
   6   1   5    27840.53    27207.26    493.26 o
   7   1   5    28437.10    28537.73    478.77 o
   8   1   5     5131.43     5099.11    121.98 o
   9   1   5      225.68      274.17     55.70 o
  10   1   5    29809.75    29542.29    503.65 o
  11   1   5    71666.20    73601.93   1191.10 o
  12   1   5    47872.18    48821.18    810.15 o
  13   1   5    49035.01    50269.16    837.05 o
  14   1   5    15511.41    15639.05    339.20 o
  15   1   5     8460.53     8033.49    217.42 o
  16   1   5       72.98        9.41     90.42 o
  17   1   5     2319.23     2307.32    169.32 o
  18   1   5    15537.32    15795.38    473.12 o
  19   1   5    13392.27    14157.97    498.24 o
  20   1   5    29469.83    28350.88   1143.63 o
  21   1   5    13641.79    13911.67    818.31 o
  22   1   5     9619.77     9012.26    569.41 o
  23   1   5     3880.56     3814.31    275.62 o
  24   1   5       11.46     -107.93    174.96 o
   0   2   5    81276.06    82362.71   1687.81 o
   1   2   5      985.63      915.74     39.54 o
   2   2   5    50599.23    51982.86    705.07 o
   3   2   5      214.32      263.13     30.65 o
   4   2   5     4075.22     4459.81    100.24 o
   5   2   5    15512.83    15481.02    296.11 o
   6   2   5    21231.36    21730.72    403.29 o
   7   2   5     1446.50     1150.47     60.17 o
   8   2   5    73529.08    77226.94   1238.68 o
   9   2   5     4668.83     4077.91    109.46 o
  10   2   5    38555.63    39891.03    664.97 o
  11   2   5     3372.81     3393.68    102.33 o
  12   2   5        3.01      -22.26     43.40 o
  13   2   5       96.23      138.63     65.52 o
  14   2   5     8988.08     8532.58    225.77 o
  15   2   5     3603.25     3375.44    152.88 o
  16   2   5    10356.98    10176.62    296.40 o
  17   2   5     9463.16     9472.93    292.83 o
  18   2   5     8055.37     8197.92    321.54 o
  19   2   5     2774.82     2544.06    202.96 o
  20   2   5      250.36      232.21    150.02 o
  21   2   5       25.15      -35.13    157.19 o
  22   2   5     1606.29     1711.62    211.11 o
  23   2   5     1558.17     1759.76    230.57 o
  24   2   5     4192.28     4129.71    298.07 o
   1   3   5      165.33      252.30     25.63 o
   2   3   5    42384.97    43582.16    570.54 o
   3   3   5    28170.52    27158.57    409.18 o
   4   3   5    37832.43    36785.47    545.52 o
   5   3   5    93188.16    94349.91   1479.10 o
   6   3   5    24178.15    23854.24    403.13 o
   7   3   5     4146.98     3974.24    131.68 o
   8   3   5       41.62       93.55     45.78 o
   9   3   5    25414.87    25855.93    443.86 o
  10   3   5     6118.37     5780.73    136.74 o
  11   3   5    32145.27    31501.20    590.12 o
  12   3   5    33215.16    32522.54    612.71 o
  13   3   5    35649.91    33384.60    954.02 o
  14   3   5    16250.90    15384.18    340.27 o
  15   3   5     4811.65     4762.35    188.96 o
  16   3   5        3.10        6.77     80.12 o
  17   3   5     5873.92     5385.55    216.64 o
  18   3   5     3741.01     3677.69    191.41 o
  19   3   5    15460.27    15675.61    489.08 o
  20   3   5     6915.52     6466.65    303.78 o
  21   3   5     5258.22     4993.60    309.60 o
  22   3   5     5301.05     5002.77    299.99 o
  23   3   5      213.10      224.55    184.87 o
  24   3   5      442.44      656.96    207.95 o
   0   4   5   140205.50   143524.28   2373.32 o
   1   4   5   161086.58   166393.06   1942.19 o
   2   4   5    80789.88    83516.63   1035.30 o
   3   4   5    37868.52    39698.15    527.05 o
   4   4   5      260.03      275.20     36.15 o
   5   4   5    28268.11    28647.09    435.70 o
   6   4   5    59137.36    60906.49    972.75 o
   7   4   5    93992.45    95171.36   1500.69 o
   8   4   5    63618.27    62662.45   1006.63 o
   9   4   5    59194.99    60106.38    907.35 o
  10   4   5    33867.98    33152.51    615.41 o
  11   4   5     2135.06     2000.11     98.18 o
  12   4   5     5346.93     5544.09    169.24 o
  13   4   5    21386.59    20719.19    546.49 o
  14   4   5    11207.64    10445.97    285.99 o
  15   4   5    33735.38    32909.64    640.79 o
  16   4   5    31794.18    31150.49    617.41 o
  17   4   5    20371.96    19470.25    429.55 o
  18   4   5    19565.70    19351.16    488.06 o
  19   4   5      704.43      732.08    136.77 o
  20   4   5     1117.74     1107.39    182.92 o
  21   4   5     5440.86     5394.13    291.99 o
  22   4   5     2615.96     2558.01    234.16 o
  23   4   5    11003.48    10945.19    486.01 o
  24   4   5     9810.71    10370.97    442.05 o
   1   5   5     1360.34     1312.46     43.04 o
   2   5   5      723.97      596.61     42.20 o
   3   5   5      492.73      474.68     40.76 o
   4   5   5     2645.83     2328.29     69.54 o
   5   5   5     4102.81     4352.03     95.09 o
   6   5   5     9318.17     9045.20    162.48 o
   7   5   5     5215.27     5705.25    130.65 o
   8   5   5      587.41      554.92     53.90 o
   9   5   5      126.52      166.20     50.36 o
  10   5   5      187.28      269.88     57.14 o
  11   5   5      141.49      189.98     62.31 o
  12   5   5     1243.38     1147.95     84.40 o
  13   5   5      929.88      768.66     89.83 o
  14   5   5     1909.43     1689.21    110.17 o
  15   5   5     1253.59     1038.35    104.17 o
  16   5   5     1230.39     1109.15    109.41 o
  17   5   5      913.95      743.56    109.79 o
  18   5   5       57.44       35.36    116.24 o
  19   5   5       67.39      -26.08    125.42 o
  20   5   5      933.04      981.56    181.88 o
  21   5   5       10.63        0.00    164.51 o
  22   5   5      342.48      182.52    176.78 o
  23   5   5      354.55      373.65    195.78 o
   0   6   5   166791.02   174624.38   2891.50 o
   1   6   5    62340.07    63407.34    794.71 o
   2   6   5    37529.33    37888.29    488.34 o
   3   6   5    10579.26    10179.81    163.19 o
   4   6   5      699.36      810.50     44.70 o
   5   6   5     9153.03     9233.76    172.58 o
   6   6   5    34293.28    34079.57    527.84 o
   7   6   5    75784.71    77852.88   1096.21 o
   8   6   5    70117.19    70386.96   1057.88 o
   9   6   5    50499.44    50851.74    763.55 o
  10   6   5    43385.31    43891.64    686.21 o
  11   6   5    11207.56    10506.04    213.14 o
  12   6   5     1103.04     1169.01     77.40 o
  13   6   5     2203.23     2183.30    138.10 o
  14   6   5    25715.00    24884.62    542.64 o
  15   6   5    27517.20    27418.73    511.05 o
  16   6   5    36650.43    35956.73    646.65 o
  17   6   5    20577.99    20452.34    417.92 o
  18   6   5    13681.69    13614.90    323.06 o
  19   6   5     4121.99     4032.24    193.24 o
  20   6   5        9.59     -163.57    125.19 o
  21   6   5      638.66      724.59    183.25 o
  22   6   5     7438.83     7502.18    314.84 o
  23   6   5     9325.50     9653.37    368.90 o
   1   7   5     7831.19     7633.93    121.79 o
   2   7   5      295.49      377.68     32.69 o
   3   7   5    33426.52    32688.66    451.23 o
   4   7   5     8205.27     7994.76    156.30 o
   5   7   5    40173.09    41639.82    570.26 o
   6   7   5     3549.40     3466.09     90.94 o
   7   7   5     2578.63     2418.81    131.39 o
   8   7   5     1629.25     1444.53     80.04 o
   9   7   5     4976.62     4860.21    122.58 o
  10   7   5     6246.42     6217.85    152.63 o
  11   7   5    14002.54    13317.23    276.70 o
  12   7   5     6375.33     5700.91    300.76 o
  13   7   5     8079.94     7983.08    210.57 o
  14   7   5     1897.41     1592.66    105.06 o
  15   7   5     1700.29     1791.45    115.98 o
  16   7   5     1164.04     1142.90    110.17 o
  17   7   5     1875.70     1592.06    139.08 o
  18   7   5     3937.39     3997.21    171.66 o
  19   7   5     5508.77     5231.57    200.83 o
  20   7   5     1851.99     1749.64    163.70 o
  21   7   5     3722.20     3341.82    248.57 o
  22   7   5      935.75      844.23    180.81 o
   0   8   5    43577.23    44642.34    779.87 o
   1   8   5    49521.39    50698.10    621.97 o
   2   8   5    10035.23     9685.46    148.34 o
   3   8   5     2158.80     1999.30     59.66 o
   4   8   5      234.98      235.70     34.18 o
   5   8   5      811.00      801.97     45.14 o
   6   8   5    23017.21    22686.88    352.76 o
   7   8   5    12888.66    12592.51    218.00 o
   8   8   5    26270.50    26597.94    389.71 o
   9   8   5    29981.38    28795.09    701.40 o
  10   8   5     4905.26     4834.06    181.09 o
  11   8   5    13030.54    12908.08    241.41 o
  12   8   5     1268.62     1212.10     89.47 o
  13   8   5     1180.05     1059.09    109.23 o
  14   8   5     9465.72     8671.44    456.19 o
  15   8   5    16474.95    15629.46    338.46 o
  16   8   5    10663.23    10690.14    271.33 o
  17   8   5     9555.01     9275.62    260.39 o
  18   8   5     7070.07     7307.28    255.77 o
  19   8   5     2382.66     2600.28    159.31 o
  20   8   5       28.08      -29.56    124.45 o
  21   8   5       92.57      443.07    146.07 o
  22   8   5     5509.99     6095.72    296.73 o
   1   9   5     2018.47     1992.32     64.36 o
   2   9   5    39420.33    39778.28    499.74 o
   3   9   5    21519.99    21178.23    298.22 o
   4   9   5    55066.25    54907.49    741.68 o
   5   9   5    26415.03    27042.83    367.30 o
   6   9   5    35823.13    35842.92    533.14 o
   7   9   5     4218.18     4291.99    107.00 o
   8   9   5      385.01      482.76     52.42 o
   9   9   5     1899.65     1906.67    102.24 o
  10   9   5    27283.98    27023.22    428.98 o
  11   9   5     5018.36     5011.18    147.84 o
  12   9   5    38316.99    38228.43    719.42 o
  13   9   5    20669.31    20717.44    495.98 o
  14   9   5     9523.77     9654.99    234.19 o
  15   9   5     9527.86     9102.01    234.21 o
  16   9   5      151.15       30.83     74.89 o
  17   9   5      212.46      244.37     98.03 o
  18   9   5     6569.72     6768.02    231.80 o
  19   9   5     6936.49     6916.55    240.63 o
  20   9   5    13654.74    14075.48    370.92 o
  21   9   5     9035.14     9374.54    323.27 o
   0  10   5      183.35      231.80     64.18 o
   1  10   5     6003.72     5435.01    123.06 o
   2  10   5       48.82      119.38     46.86 o
   3  10   5     3132.85     3033.89     89.37 o
   4  10   5      662.70      536.73     54.37 o
   5  10   5     1262.67     1367.82     66.60 o
   6  10   5       45.34       90.33     50.76 o
   7  10   5     9378.51     9103.00    186.49 o
   8  10   5      958.73      965.78     79.82 o
   9  10   5     8523.04     8468.56    198.55 o
  10  10   5      869.85      913.83     90.95 o
  11  10   5     2013.20     1802.41    113.56 o
  12  10   5      466.30      623.17     94.35 o
  13  10   5      875.25      797.14    102.88 o
  14  10   5     1764.85     1590.54    141.11 o
  15  10   5     5398.59     4822.46    419.57 o
  16  10   5      487.60      450.06    115.16 o
  17  10   5     3453.35     3290.18    176.72 o
  18  10   5      312.71      381.64    141.61 o
  19  10   5       37.43       84.99    138.27 o
  20  10   5       22.61     -185.70    137.30 o
  21  10   5     1013.05      936.75    196.96 o
   1  11   5    12193.17    11630.53    223.02 o
   2  11   5    33925.67    33477.35    528.41 o
   3  11   5    49831.00    50302.38    896.33 o
   4  11   5    63666.69    65517.77   1067.38 o
   5  11   5    26655.16    27403.61    537.28 o
   6  11   5    33119.84    33775.30    794.02 o
   7  11   5    10549.30    10312.88    372.71 o
   8  11   5      345.12      353.98     90.14 o
   9  11   5     4104.60     3803.85    144.12 o
  10  11   5    17210.80    17261.95    388.82 o
  11  11   5    33074.09    32315.68    781.43 o
  12  11   5    41773.29    41940.00   1506.77 o
  13  11   5    26736.49    27125.90    568.17 o
  14  11   5    23475.19    24550.04    615.37 o
  15  11   5      965.59     1399.45    150.94 o
  16  11   5      903.70     1030.39    145.63 o
  17  11   5     3421.93     3743.05    258.53 o
  18  11   5     5971.89     6000.36    255.04 o
  19  11   5    12171.56    12925.92    530.36 o
  20  11   5    12503.57    12923.59    397.37 o
   0  12   5     1116.41     1302.73    145.51 o
   1  12   5     7352.82     7178.59    190.08 o
   2  12   5     3468.60     3229.49    127.10 o
   3  12   5      584.78      598.13     87.06 o
   4  12   5     3236.72     2847.61    132.02 o
   5  12   5     4785.28     4381.40    195.16 o
   6  12   5      342.64      309.18     87.72 o
   7  12   5    10189.42    10396.72    533.17 o
   8  12   5     7650.17     8081.40    271.13 o
   9  12   5      753.72      675.80    126.81 o
  10  12   5     2977.63     2949.34    179.25 o
  11  12   5      118.16       72.05    119.89 o
  12  12   5      345.20      192.45    123.48 o
  13  12   5      168.08      161.11    131.81 o
  14  12   5     1704.47     1528.70    215.07 o
  15  12   5     3232.87     3047.11    211.41 o
  16  12   5     1396.28     1629.90    190.01 o
  17  12   5     2032.32     1822.54    202.64 o
  18  12   5      253.23      402.67    172.57 o
  19  12   5      272.35      249.04    170.81 o
   1  13   5     3919.22     4013.07    146.82 o
   2  13   5    22269.27    22127.77    407.47 o
   3  13   5    26323.35    25765.74    490.99 o
   4  13   5    33027.85    32344.02    679.80 o
   5  13   5    17773.71    17429.96    410.68 o
   6  13   5    20746.61    20344.92    454.14 o
   7  13   5      524.46      342.04    129.43 o
   8  13   5     2651.62     2765.05    171.03 o
   9  13   5     7005.50     6830.80    324.78 o
  10  13   5     5496.08     5766.25    288.90 o
  11  13   5    17836.42    18322.28    823.55 o
  12  13   5    19064.08    18831.41    936.54 o
  13  13   5     8828.28     9837.34    398.32 o
  14  13   5     7760.88     7778.14    350.11 o
  15  13   5      685.90      633.62    193.17 o
  16  13   5      361.11      414.04    188.64 o
  17  13   5     1915.64     1851.90    362.43 o
  18  13   5     2528.91     2589.29    269.57 o
   0  14   5    13834.07    13763.11    423.24 o
   1  14   5    31986.26    30506.12    555.01 o
   2  14   5     4361.51     4342.36    160.22 o
   3  14   5     6643.65     6443.76    245.61 o
   4  14   5     1249.65     1042.52    108.80 o
   5  14   5     3563.30     3065.54    246.78 o
   6  14   5     8341.86     8546.47    331.87 o
   7  14   5    27704.66    28351.24    803.03 o
   8  14   5    12619.46    12142.48    612.09 o
   9  14   5    24342.77    24336.07    993.85 o
  10  14   5     6166.38     6214.09    304.21 o
  11  14   5     2063.38     2043.59    219.94 o
  12  14   5      579.32      510.15    175.01 o
  13  14   5     1437.33     1314.29    211.82 o
  14  14   5     7462.30     7252.54    356.65 o
  15  14   5     6934.00     6665.57    350.15 o
  16  14   5     7677.16     7548.68    385.21 o
   1  15   5      311.88      283.86     95.82 o
   2  15   5     1476.63     1468.34    119.74 o
   3  15   5     1137.52     1076.12    121.87 o
   4  15   5     3897.68     3825.72    224.03 o
   5  15   5      864.53      721.08    132.43 o
   6  15   5     2909.52     2672.90    185.51 o
   7  15   5      100.64       37.22    144.75 o
   8  15   5       39.54       21.03    149.89 o
   9  15   5      447.08      476.82    172.92 o
  10  15   5     2998.72     3092.33    284.40 o
  11  15   5      302.79      307.02    179.15 o
  12  15   5     5353.33     5638.36    372.71 o
  13  15   5      982.88     1337.71    227.57 o
  14  15   5     1311.22     1301.70    235.44 o
  15  15   5      959.33      777.36    221.16 o
   0  16   5    22514.13    21406.66   1302.14 o
   1  16   5    18531.88    17573.01    390.06 o
   2  16   5    10326.56     9647.90    259.15 o
   3  16   5     3564.01     3472.75    172.94 o
   4  16   5        3.21        6.16    112.19 o
   5  16   5     1494.42     1196.36    159.38 o
   6  16   5     7785.55     8007.00    305.91 o
   7  16   5     9035.70     8602.21    373.27 o
   8  16   5    17825.32    17283.60    668.97 o
   9  16   5    16279.38    15362.77    680.25 o
  10  16   5     9075.08     9171.87    446.52 o
  11  16   5     4952.00     4889.22    311.98 o
  12  16   5      234.80      290.24    191.27 o
  13  16   5      662.31      588.58    212.24 o
   1  17   5      220.76      249.62    112.55 o
   2  17   5     1585.87     1489.29    146.72 o
   3  17   5      289.56      325.45    123.05 o
   4  17   5     2200.76     2533.28    266.64 o
   5  17   5      102.91       77.37    145.98 o
   6  17   5     1322.98     1189.52    206.34 o
   7  17   5      286.84      341.61    176.07 o
   8  17   5      639.57      919.05    196.06 o
   9  17   5        7.59     -132.68    177.38 o
  10  17   5      778.74      695.24    208.77 o
  11  17   5      347.27      182.96    199.18 o
   0  18   5    15382.48    15653.50    521.01 o
   1  18   5     7907.67     7702.26    249.50 o
   2  18   5     7799.40     8104.52    274.80 o
   3  18   5     1999.02     2080.11    185.50 o
   4  18   5        0.19       30.92    149.22 o
   5  18   5     1379.70     1170.36    220.40 o
   6  18   5     7328.55     7290.74    363.50 o
   7  18   5     7438.73     7691.70    382.26 o
   8  18   5    12431.15    13311.42   1039.26 o
   1  19   5      449.22      291.48    140.25 o
   2  19   5     4493.67     4682.78    248.25 o
   3  19   5     4880.85     4558.40    272.05 o
   4  19   5    10549.70     9890.90    432.96 o
   0   0   6   201523.06   192179.59   5227.03 o
   1   0   6    85240.66    85285.69   1966.13 o
   2   0   6   122585.81   126384.16   2948.76 o
   3   0   6     6374.89     6458.03    187.31 o
   4   0   6      624.70      626.95     84.32 o
   5   0   6    77222.04    81077.32   4412.42 o
   6   0   6   107948.77   109946.30   2661.15 o
   7   0   6    78907.14    83644.05   1774.62 o
   8   0   6    73068.08    72514.00   1548.87 o
   9   0   6     4941.20     5033.14    196.94 o
  10   0   6    33738.91    33288.34    747.77 o
  11   0   6     5744.95     5858.95    192.33 o
  12   0   6     2429.16     2430.81    162.88 o
  13   0   6     6841.43     6517.49    374.66 o
  14   0   6     8125.76     7796.42    246.34 o
  15   0   6      276.53      391.89    121.64 o
  16   0   6    65075.48    64573.69   2993.54 o
  17   0   6     4857.69     4169.53    432.62 o
  18   0   6    35485.52    35180.95   3271.87 o
  19   0   6     1338.71      962.55    231.01 o
  20   0   6     1949.68     1803.33    274.13 o
  21   0   6     3154.64     3001.89    437.16 o
  22   0   6    10710.66    10793.86    601.84 o
  23   0   6     5065.78     5942.19    461.28 o
  24   0   6    19401.01    20054.16    910.74 o
   1   1   6    10659.94    10616.28    208.19 o
   2   1   6      186.02      235.49     40.38 o
   3   1   6      278.90      296.14     41.04 o
   4   1   6     7729.91     7657.52    162.59 o
   5   1   6    14524.08    15302.49    316.66 o
   6   1   6     3438.40     3143.81    100.81 o
   7   1   6       14.36       31.62     42.62 o
   8   1   6      571.59      542.95     61.65 o
   9   1   6      244.35      193.76     46.19 o
  10   1   6     1406.33     1382.98     69.34 o
  11   1   6      815.71      633.78     60.28 o
  12   1   6     7135.55     6853.49    166.25 o
  13   1   6     1167.18     1128.65     78.70 o
  14   1   6     6432.80     6188.88    184.82 o
  15   1   6      847.66      677.82    104.04 o
  16   1   6      432.65      456.37    106.66 o
  17   1   6      352.73      297.42    107.38 o
  18   1   6      319.79      256.72    135.60 o
  19   1   6     1432.31     1432.84    210.04 o
  20   1   6     1292.74     1171.56    194.32 o
  21   1   6      783.28      567.19    180.06 o
  22   1   6     2759.28     2403.30    234.91 o
  23   1   6     1338.70     1732.07    223.48 o
  24   1   6     1013.34     1385.49    231.48 o
   0   2   6   132966.19   131167.20   2676.51 o
   1   2   6     8688.22     8840.30    150.80 o
   2   2   6    66096.52    68097.21    969.08 o
   3   2   6      131.97      228.21     31.32 o
   4   2   6     1194.91     1087.57     49.60 o
   5   2   6     2635.01     2589.62    107.28 o
   6   2   6    75047.09    76092.40   1203.41 o
   7   2   6     3732.37     3253.13    106.76 o
   8   2   6   120271.33   123788.97   1965.89 o
   9   2   6      575.59      549.28     53.77 o
  10   2   6    59943.39    59981.67    980.23 o
  11   2   6      187.00      183.34     49.76 o
  12   2   6      188.22      227.94     52.16 o
  13   2   6     4300.88     4087.21    143.48 o
  14   2   6    37209.47    36896.30    697.55 o
  15   2   6     5379.44     5268.57    219.40 o
  16   2   6    61287.70    60675.05   1321.51 o
  17   2   6     2794.90     2531.39    160.68 o
  18   2   6    18852.63    18907.52    479.11 o
  19   2   6      457.95      509.82    159.39 o
  20   2   6       10.94      121.61    149.02 o
  21   2   6      117.09      230.23    158.58 o
  22   2   6    12839.46    11520.20    508.28 o
  23   2   6     2037.46     2128.64    240.10 o
  24   2   6    17276.76    17385.42    590.45 o
   1   3   6     2732.64     2701.03     65.79 o
   2   3   6    74693.95    76293.84   1046.91 o
   3   3   6    36455.84    37212.57    661.37 o
   4   3   6   174162.70   177262.53   2721.11 o
   5   3   6    44982.03    46247.25    895.54 o
   6   3   6    75634.73    77997.35   1351.54 o
   7   3   6     8426.76     8033.28    202.62 o
   8   3   6       78.97      125.13     49.77 o
   9   3   6       65.79      174.98     46.29 o
  10   3   6    41863.65    42105.74    704.18 o
  11   3   6    18784.99    19027.52    350.66 o
  12   3   6    48964.58    48223.98    879.39 o
  13   3   6    10747.98     9874.51    345.00 o
  14   3   6    23411.43    23275.76    475.40 o
  15   3   6     8051.48     8157.64    230.09 o
  16   3   6      836.73      887.49    103.21 o
  17   3   6     1105.12     1281.47    135.65 o
  18   3   6     9656.74     9303.28    301.61 o
  19   3   6     3141.21     3072.81    219.22 o
  20   3   6    21117.63    20734.38    994.29 o
  21   3   6     2018.91     2017.84    217.80 o
  22   3   6     9109.90     8764.01    375.80 o
  23   3   6      289.99      303.92    195.31 o
  24   3   6      144.99      277.14    199.37 o
   0   4   6    61967.98    64080.78   1084.14 o
   1   4   6    17989.63    18934.33    258.08 o
   2   4   6    46812.73    48518.32    606.63 o
   3   4   6       57.73       86.66     26.24 o
   4   4   6      224.35      222.59     33.57 o
   5   4   6      112.75      117.11     34.97 o
   6   4   6    14448.56    13849.14    234.25 o
   7   4   6    20654.99    21103.88    370.76 o
   8   4   6    39377.32    40394.98    669.14 o
   9   4   6     1634.02     1381.07     74.04 o
  10   4   6     9221.85     8717.33    175.86 o
  11   4   6      174.55       58.21     56.21 o
  12   4   6      207.23      169.49     70.83 o
  13   4   6     1772.63     1643.34    105.92 o
  14   4   6     6215.23     6210.02    251.28 o
  15   4   6       77.95       55.76     81.85 o
  16   4   6     5960.49     5904.76    247.04 o
  17   4   6     2773.62     2619.15    147.74 o
  18   4   6     5611.36     5668.30    238.05 o
  19   4   6     3593.39     3311.02    195.33 o
  20   4   6      292.67      244.76    151.87 o
  21   4   6        2.95      130.75    162.98 o
  22   4   6     2127.39     2122.40    229.17 o
  23   4   6      408.73      246.10    193.12 o
   1   5   6     8319.68     8658.62    131.04 o
   2   5   6   156636.73   159837.80   1965.43 o
   3   5   6    21747.25    21863.32    293.75 o
   4   5   6   240232.34   239269.27   3094.14 o
   5   5   6    22837.57    22612.75    345.26 o
   6   5   6    69496.22    69851.45   1089.41 o
   7   5   6     6453.35     6242.83    142.99 o
   8   5   6      544.88      573.70     59.66 o
   9   5   6      792.75      776.44     65.83 o
  10   5   6    75254.35    75466.84   1216.88 o
  11   5   6     6332.43     5973.21    162.52 o
  12   5   6   110533.50   108895.49   2031.56 o
  13   5   6     8338.91     7955.20    208.12 o
  14   5   6    44978.88    43765.30    752.13 o
  15   5   6     3070.12     3168.60    145.63 o
  16   5   6        6.29      -25.93     87.84 o
  17   5   6       36.62       -8.44     94.63 o
  18   5   6    27304.82    26302.77    622.08 o
  19   5   6     3804.66     3804.09    209.28 o
  20   5   6    37860.38    37709.12   1134.02 o
  21   5   6     5113.94     5870.83    325.69 o
  22   5   6    13966.29    14526.01    818.31 o
  23   5   6      456.54      670.17    208.27 o
   0   6   6    39729.52    42563.00    810.92 o
   1   6   6       70.52        9.63     24.18 o
   2   6   6     3778.50     3668.50     98.34 o
   3   6   6     2561.72     2436.80     77.35 o
   4   6   6        3.61       16.87     30.67 o
   5   6   6     2174.99     2185.66     67.04 o
   6   6   6     7034.79     7065.11    132.78 o
   7   6   6     1884.54     1692.95     86.45 o
   8   6   6    10519.42     9806.70    255.26 o
   9   6   6     2529.05     2612.28     90.61 o
  10   6   6     3477.81     3406.22    107.95 o
  11   6   6     3130.97     3033.46    106.00 o
  12   6   6     4172.55     3900.91    123.60 o
  13   6   6      567.39      419.56     79.56 o
  14   6   6     6223.71     5640.55    189.77 o
  15   6   6      561.98      565.37     92.03 o
  16   6   6     2628.79     2535.30    132.78 o
  17   6   6        6.51       15.33     91.66 o
  18   6   6      122.94      167.77    103.20 o
  19   6   6        0.71     -137.01    108.03 o
  20   6   6      276.65      381.51    132.84 o
  21   6   6       10.15      -41.47    145.27 o
  22   6   6     2815.82     3121.62    233.05 o
  23   6   6        6.53       28.26    164.47 o
   1   7   6    14023.15    14009.15    206.18 o
   2   7   6    27951.90    27746.93    372.81 o
   3   7   6    11537.56    11458.14    177.23 o
   4   7   6   113758.64   118556.91   1463.16 o
   5   7   6     5332.02     5554.94    122.47 o
   6   7   6    46832.27    47496.50    723.59 o
   7   7   6     2710.92     2593.67     93.93 o
   8   7   6      265.72      338.25     47.65 o
   9   7   6     4249.43     4134.69    119.53 o
  10   7   6    18272.80    18190.05    324.08 o
  11   7   6     6121.65     6455.53    189.74 o
  12   7   6    40436.82    40722.75    701.47 o
  13   7   6     6795.85     6461.80    188.57 o
  14   7   6    33265.36    33096.41    644.68 o
  15   7   6       66.87      177.23     85.80 o
  16   7   6     1990.41     1966.08    127.15 o
  17   7   6     1518.66     1451.95    122.76 o
  18   7   6    12211.02    11572.30    299.12 o
  19   7   6     2452.03     2624.55    174.71 o
  20   7   6    23576.10    23819.20    604.69 o
  21   7   6     3265.39     3586.55    231.29 o
  22   7   6    12633.55    12679.41    426.15 o
   0   8   6    21608.87    20269.44    387.47 o
   1   8   6     2057.20     1965.32     59.14 o
   2   8   6    21736.77    21636.46    289.93 o
   3   8   6      673.45      758.09     45.82 o
   4   8   6     1258.19     1292.02     52.15 o
   5   8   6      909.41      875.89     49.34 o
   6   8   6    25365.24    25407.66    372.42 o
   7   8   6     8002.90     8223.21    165.53 o
   8   8   6    49282.40    48429.30    852.85 o
   9   8   6     6313.69     5847.63    246.59 o
  10   8   6    16263.21    16463.63    287.79 o
  11   8   6       29.15      131.25     61.82 o
  12   8   6        1.08       50.89     67.77 o
  13   8   6     3245.79     2960.13    144.31 o
  14   8   6    11498.34    10159.49    450.01 o
  15   8   6     6410.91     6135.02    195.55 o
  16   8   6    19525.77    19461.97    406.02 o
  17   8   6      867.45      955.02    117.65 o
  18   8   6     7671.21     7810.05    245.01 o
  19   8   6       18.84       16.81    111.14 o
  20   8   6      154.59       -0.83    130.58 o
  21   8   6      534.35      462.76    149.20 o
  22   8   6     2475.14     2855.49    228.13 o
   1   9   6     1172.58     1209.58     51.34 o
   2   9   6    12038.31    11597.17    177.55 o
   3   9   6      156.68      147.19     39.08 o
   4   9   6    21202.73    20719.38    292.77 o
   5   9   6     4068.96     4300.18    101.37 o
   6   9   6     7136.99     7084.09    147.43 o
   7   9   6     3585.42     3548.48    114.22 o
   8   9   6        3.01       60.48     49.33 o
   9   9   6    16407.72    16929.42    294.13 o
  10   9   6    13087.45    12628.34    255.77 o
  11   9   6     1029.82      732.42    138.59 o
  12   9   6    18277.08    17463.80    497.24 o
  13   9   6      101.56       10.67     76.45 o
  14   9   6     5325.08     5393.87    203.25 o
  15   9   6       12.12     -122.23     81.49 o
  16   9   6        3.13      -41.94     74.01 o
  17   9   6      404.34      458.55    118.32 o
  18   9   6     3531.60     3561.75    182.00 o
  19   9   6     2578.43     2522.12    170.56 o
  20   9   6     6000.29     5879.02    277.88 o
  21   9   6      530.61      400.00    174.86 o
   0  10   6    98298.97    99026.89   1845.73 o
   1  10   6    18719.88    18350.51    289.99 o
   2  10   6    62662.71    62336.14    861.23 o
   3  10   6     7524.92     7534.94    152.35 o
   4  10   6        4.73       85.11     38.33 o
   5  10   6      469.23      576.31     57.65 o
   6  10   6    36525.80    36182.54    613.62 o
   7  10   6    10051.49     9937.02    229.59 o
   8  10   6    71559.44    74188.04   1130.20 o
   9  10   6    12564.62    13241.32    270.66 o
  10  10   6    35277.41    35264.73    583.35 o
  11  10   6     4021.59     4339.47    158.22 o
  12  10   6     1513.36     1518.18    115.59 o
  13  10   6       53.56       37.67     80.78 o
  14  10   6    17793.45    17324.64    413.95 o
  15  10   6     4622.02     4972.53    190.50 o
  16  10   6    36662.66    37104.87    690.59 o
  17  10   6     3855.96     3837.89    185.91 o
  18  10   6    17226.03    17965.48    453.99 o
  19  10   6     1287.61     1158.21    168.01 o
  20  10   6       59.05      -77.37    146.34 o
   1  11   6      629.43      496.05     60.05 o
   2  11   6      482.86      411.76     60.09 o
   3  11   6      213.04      112.86     63.96 o
   4  11   6      177.90      147.51     56.73 o
   5  11   6       43.40        1.77     66.02 o
   6  11   6       12.05      114.54     72.18 o
   7  11   6      483.18      487.31     72.30 o
   8  11   6       34.61       86.10     85.10 o
   9  11   6     1030.68      936.61    106.66 o
  10  11   6      335.99      243.27     96.97 o
  11  11   6     1306.26     1384.63    130.00 o
  12  11   6      320.49      308.56    108.38 o
  13  11   6      935.45      762.18    128.90 o
  14  11   6       53.57      -47.65    111.39 o
  15  11   6       81.82      179.21    124.12 o
  16  11   6      422.67      438.31    139.55 o
  17  11   6       37.05      -15.83    133.15 o
  18  11   6      149.42      106.47    141.63 o
  19  11   6        0.35       36.95    148.46 o
   0  12   6   104196.63   102787.14   2160.17 o
   1  12   6     7259.44     7109.34    236.54 o
   2  12   6    55021.18    53103.92   1192.99 o
   3  12   6     4394.73     3959.80    147.97 o
   4  12   6      318.91      420.09     83.96 o
   5  12   6      481.38      504.21     95.61 o
   6  12   6    43991.28    44727.55    839.10 o
   7  12   6     8869.22     8006.70    641.15 o
   8  12   6    74206.05    75175.30   1338.86 o
   9  12   6    15553.01    15894.51    374.84 o
  10  12   6    29379.78    27803.50   1383.08 o
  11  12   6     6179.95     5924.97    240.50 o
  12  12   6       64.38       16.73    125.42 o
  13  12   6       51.20       21.54    130.69 o
  14  12   6    23088.80    22594.44    570.34 o
  15  12   6     3459.13     3758.93    230.32 o
  16  12   6    32931.72    33755.70   1067.10 o
  17  12   6     6156.93     6277.62    306.80 o
  18  12   6    11971.09    11991.62    409.13 o
  19  12   6     1175.81     1460.87    210.81 o
   1  13   6      409.49      263.70     82.68 o
   2  13   6    14929.51    14612.26    344.18 o
   3  13   6       69.07      135.93     86.18 o
   4  13   6    29215.22    28095.48    528.45 o
   5  13   6      752.56      637.40    103.83 o
   6  13   6    16211.80    16005.26    376.53 o
   7  13   6      423.39      482.51    119.07 o
   8  13   6       91.98      -37.95    111.06 o
   9  13   6       83.98      199.99    137.15 o
  10  13   6    15547.25    15585.09    954.99 o
  11  13   6      217.18      396.38    160.95 o
  12  13   6    28444.60    27986.19    976.66 o
  13  13   6      983.83     1183.13    200.47 o
  14  13   6     6057.53     6477.90    331.67 o
  15  13   6        7.25       41.34    178.04 o
  16  13   6      948.02      925.29    204.16 o
  17  13   6     1398.16     1762.05    240.72 o
   0  14   6    10868.71    10160.60    350.40 o
   1  14   6     1831.52     1971.17    122.07 o
   2  14   6     8542.50     7917.63    216.96 o
   3  14   6     4412.72     3992.32    166.08 o
   4  14   6      732.18      732.78    107.68 o
   5  14   6       96.03       86.73     94.61 o
   6  14   6     5930.70     6006.38    247.20 o
   7  14   6     3618.02     3438.99    198.93 o
   8  14   6    17289.45    17858.04    689.06 o
   9  14   6     3730.19     3631.01    245.98 o
  10  14   6    11497.60    11077.23    474.22 o
  11  14   6     1932.91     1834.55    213.33 o
  12  14   6      392.32      387.31    179.83 o
  13  14   6      173.03      152.23    177.80 o
  14  14   6     3040.40     2884.38    258.35 o
  15  14   6     2152.38     2132.56    249.05 o
  16  14   6     7381.13     7958.72    391.69 o
   1  15   6       52.75      149.45     92.58 o
   2  15   6    16056.20    15299.09    331.96 o
   3  15   6     2560.71     2780.68    190.18 o
   4  15   6    40980.75    39254.55    829.64 o
   5  15   6     1333.42     1300.61    155.74 o
   6  15   6    19393.82    19005.32    499.14 o
   7  15   6       43.24      166.18    127.19 o
   8  15   6       49.10       85.56    153.77 o
   9  15   6      694.19      652.92    179.49 o
  10  15   6    14497.00    14310.72    502.31 o
  11  15   6     2468.95     3009.62    311.18 o
  12  15   6    23486.92    23546.00   1368.07 o
  13  15   6      983.94      949.99    230.56 o
  14  15   6     9714.76     9865.12    455.56 o
  15  15   6       24.12       57.67    201.94 o
   0  16   6       41.48      152.23    139.61 o
   1  16   6       19.70      -48.65     98.97 o
   2  16   6        3.56       76.53    107.40 o
   3  16   6      162.53      135.41    106.14 o
   4  16   6      158.45      138.06    119.46 o
   5  16   6       18.08      -22.53    138.69 o
   6  16   6      136.94      102.50    137.09 o
   7  16   6        8.82      -62.27    158.46 o
   8  16   6        7.80      -25.95    161.88 o
   9  16   6        8.76      -76.05    179.47 o
  10  16   6        9.00      -16.79    173.28 o
  11  16   6      427.39      447.92    194.99 o
  12  16   6       61.92      296.54    202.15 o
  13  16   6      332.39      199.68    206.72 o
   1  17   6      324.86      286.16    114.77 o
   2  17   6    10763.51    10010.52    450.08 o
   3  17   6     2911.34     2966.81    174.13 o
   4  17   6    24838.43    23242.34    656.60 o
   5  17   6     2625.00     3010.69    269.61 o
   6  17   6    13478.55    13084.03    476.96 o
   7  17   6      332.42      217.46    178.06 o
   8  17   6       14.51     -228.25    159.91 o
   9  17   6      301.16      371.84    193.64 o
  10  17   6     8800.15     8834.71    603.04 o
  11  17   6     4904.91     5060.17    335.70 o
   0  18   6     3636.22     3338.49    259.58 o
   1  18   6     3846.14     3856.08    191.74 o
   2  18   6     3600.92     3242.71    195.17 o
   3  18   6      687.90      661.15    155.23 o
   4  18   6      756.25      752.21    170.76 o
   5  18   6      600.98      618.90    233.18 o
   6  18   6     1540.57     1513.87    233.74 o
   7  18   6      461.90      437.31    207.58 o
   8  18   6     4459.09     4568.18    333.18 o
   1  19   6      373.35      345.47    144.59 o
   2  19   6    11389.05    11308.26    373.97 o
   1   1   7    21997.63    21654.94    389.41 o
   2   1   7    21228.80    23190.75    409.46 o
   3   1   7   169351.09   176269.98   3205.32 o
   4   1   7      742.50      764.23     75.77 o
   5   1   7   126824.99   127504.29   1760.92 o
   6   1   7      236.94      676.87    203.73 o
   7   1   7     2889.69     2335.95     95.44 o
   8   1   7     2113.59     1899.60     85.55 o
   9   1   7    28852.70    30760.39    529.00 o
  10   1   7      141.25      156.18     51.20 o
  11   1   7    65976.09    66645.13   1092.37 o
  12   1   7     3320.62     3084.37    110.25 o
  13   1   7    55280.59    56088.18    935.96 o
  14   1   7     2720.60     2569.26    123.10 o
  15   1   7    15036.04    14352.40    371.63 o
  16   1   7      419.74      413.18    108.70 o
  17   1   7     9682.71     9002.77    289.67 o
  18   1   7       16.89       33.29    126.39 o
  19   1   7    33243.53    31788.00    864.16 o
  20   1   7      975.73      828.65    174.29 o
  21   1   7    32802.93    34428.20    898.94 o
  22   1   7      545.78      600.35    189.54 o
  23   1   7     6597.50     6202.43    339.25 o
  24   1   7        1.51      162.48    193.54 o
   0   2   7     4456.81     4261.60    146.57 o
   1   2   7    71054.77    72174.93   1036.38 o
   2   2   7      543.07      535.29     37.90 o
   3   2   7    19058.25    18913.49    320.96 o
   4   2   7       71.73       92.97     34.45 o
   5   2   7     1219.83     1216.83     54.50 o
   6   2   7     7470.18     8105.55    169.21 o
   7   2   7    32788.97    32588.74    545.79 o
   8   2   7      259.15      334.46     50.35 o
   9   2   7    58890.48    61101.34   1000.66 o
  10   2   7       46.94       86.95     53.51 o
  11   2   7    21500.35    20878.18    382.01 o
  12   2   7       27.77       38.52     57.23 o
  13   2   7      298.18      240.44     74.77 o
  14   2   7      806.39      733.76     92.17 o
  15   2   7    13051.12    12623.25    305.51 o
  16   2   7      188.68      223.89    109.27 o
  17   2   7    15438.98    15323.78    405.45 o
  18   2   7        6.03     -157.08    105.13 o
  19   2   7     4890.13     4519.87    314.40 o
  20   2   7        5.48       74.79    147.44 o
  21   2   7       41.75       91.36    152.73 o
  22   2   7        5.14       20.31    169.84 o
  23   2   7     2995.68     2404.11    253.92 o
  24   2   7      116.01      353.62    200.36 o
   1   3   7    12408.26    11552.73    184.71 o
   2   3   7     1719.81     1861.40     60.11 o
   3   3   7   158853.00   161977.69   2316.33 o
   4   3   7     6732.42     6974.62    138.82 o
   5   3   7   156272.72   157737.44   2257.19 o
   6   3   7     4313.12     4252.27    123.01 o
   7   3   7    11870.37    11365.32    246.54 o
   8   3   7      420.56      227.32     73.20 o
   9   3   7    33172.48    33293.92    619.96 o
  10   3   7     2081.67     2074.97     86.72 o
  11   3   7    68190.99    67923.75   1113.02 o
  12   3   7       63.04      124.81     71.56 o
  13   3   7    25741.33    24610.96    694.95 o
  14   3   7       56.31      -60.22     75.81 o
  15   3   7     4874.47     4384.57    168.55 o
  16   3   7       50.65      113.65     89.95 o
  17   3   7     1921.22     1675.62    148.46 o
  18   3   7      350.63      234.52    122.45 o
  19   3   7    20051.44    19979.19    581.59 o
  20   3   7      555.81      462.49    171.61 o
  21   3   7    16002.75    16142.77    758.05 o
  22   3   7      132.94      -12.17    175.42 o
  23   3   7      334.49      204.11    184.01 o
   0   4   7      474.76      427.70     46.71 o
   1   4   7   257076.39   260491.75   3186.12 o
   2   4   7       80.23      158.93     29.57 o
   3   4   7    79585.81    83898.10   1234.74 o
   4   4   7     1513.55     1480.67    122.58 o
   5   4   7    42257.02    43061.39    750.43 o
   6   4   7      492.83      470.79     48.27 o
   7   4   7   201900.56   208192.14   3240.08 o
   8   4   7     3454.38     3324.99    116.11 o
   9   4   7   127805.17   129878.23   2047.72 o
  10   4   7     1873.93     2169.29    133.66 o
  11   4   7    16387.15    15536.58    307.41 o
  12   4   7        0.17      -26.30     62.36 o
  13   4   7     9971.34     9411.90    226.45 o
  14   4   7     3041.67     3041.20    138.84 o
  15   4   7    77367.19    76319.87   1371.73 o
  16   4   7     1569.45     1330.65    117.96 o
  17   4   7    56927.74    56112.93   1437.58 o
  18   4   7      451.30      566.65    135.49 o
  19   4   7     6282.30     6115.99    254.36 o
  20   4   7      429.32      282.40    227.50 o
  21   4   7     3639.03     3675.96    259.68 o
  22   4   7     1128.38     1363.23    217.41 o
  23   4   7    20002.87    19034.13    684.26 o
   1   5   7     4873.57     4949.98    102.90 o
   2   5   7       37.24       59.09     30.79 o
   3   5   7    25233.92    26959.00    342.68 o
   4   5   7      847.36      758.80     42.82 o
   5   5   7     1389.99     1065.39     75.19 o
   6   5   7     2357.19     2458.77     95.63 o
   7   5   7     2590.60     2387.60     80.89 o
   8   5   7      475.49      438.31     53.45 o
   9   5   7      709.51      636.19     66.56 o
  10   5   7        8.80        8.75     57.47 o
  11   5   7      742.34      779.26     76.85 o
  12   5   7      232.17      253.04     73.03 o
  13   5   7      995.62      902.56     96.22 o
  14   5   7       10.60      -89.29     71.93 o
  15   5   7      536.99      587.01     91.12 o
  16   5   7      192.51       40.88     86.49 o
  17   5   7      828.82      868.96    109.05 o
  18   5   7      120.21       48.60    109.87 o
  19   5   7       26.49     -146.07    111.70 o
  20   5   7        4.77       63.49    123.54 o
  21   5   7     1215.55     1223.07    178.25 o
  22   5   7       92.57      134.44    158.71 o
  23   5   7     1345.90     1557.80    200.72 o
   0   6   7    17586.99    18993.93    362.03 o
   1   6   7    92360.27    91496.60   1092.43 o
   2   6   7     1676.01     1698.62     77.31 o
   3   6   7    31490.69    31310.14    395.87 o
   4   6   7      171.01      121.29     32.79 o
   5   6   7    18531.19    18041.40    274.89 o
   6   6   7      680.42      697.74     50.53 o
   7   6   7   133550.78   137004.48   2021.40 o
   8   6   7      208.81      122.83     47.82 o
   9   6   7   135090.55   142401.27   2192.21 o
  10   6   7      404.72      500.64     59.18 o
  11   6   7    12310.19    11843.04    316.59 o
  12   6   7      272.74      265.06     74.76 o
  13   6   7     8413.04     8240.29    213.90 o
  14   6   7       33.89      -18.51     74.96 o
  15   6   7    39210.97    39320.29    695.75 o
  16   6   7      136.86      124.87     91.57 o
  17   6   7    54317.69    54088.11    937.52 o
  18   6   7      651.95      601.01    115.77 o
  19   6   7    11180.28    10923.37    320.24 o
  20   6   7      152.61      283.49    131.69 o
  21   6   7     5064.98     5301.26    264.42 o
  22   6   7      226.67      156.56    158.91 o
   1   7   7     3671.38     3660.73     91.93 o
   2   7   7      528.30      368.11     42.50 o
   3   7   7    18456.73    18229.45    287.95 o
   4   7   7     1022.23      811.29     63.30 o
   5   7   7    27506.40    27711.63    400.50 o
   6   7   7     3261.22     3128.09     92.68 o
   7   7   7     2410.36     2213.21     75.97 o
   8   7   7     1082.30      931.99     70.91 o
   9   7   7     4209.08     4079.81    122.52 o
  10   7   7     2653.60     2325.99    116.82 o
  11   7   7    18162.19    17232.47    343.04 o
  12   7   7     4707.56     4674.11    163.66 o
  13   7   7     8951.74     8533.25    243.73 o
  14   7   7      393.73      318.93     88.66 o
  15   7   7      195.62      187.59     87.84 o
  16   7   7        3.10      -34.14     87.06 o
  17   7   7     6763.09     6559.25    212.21 o
  18   7   7       41.68     -102.77    100.43 o
  19   7   7     8318.68     8544.18    284.83 o
  20   7   7      214.02      189.48    135.04 o
  21   7   7     5573.88     6111.53    256.06 o
  22   7   7      128.76       88.32    164.32 o
   0   8   7     3177.96     3035.07    109.86 o
   1   8   7    68720.10    71628.73    869.39 o
   2   8   7      127.77      176.72     38.66 o
   3   8   7     4047.46     4001.91     97.57 o
   4   8   7       27.97       18.05     30.42 o
   5   8   7    12611.82    13060.69    205.47 o
   6   8   7     1376.52     1393.94     65.30 o
   7   8   7    17585.58    17245.03    304.77 o
   8   8   7     1005.18      862.66     72.84 o
   9   8   7    18714.29    18379.33    311.72 o
  10   8   7     1165.79     1203.78     97.54 o
  11   8   7     3170.49     3051.56    119.00 o
  12   8   7      258.13      361.85     82.60 o
  13   8   7     2705.88     2742.73    142.70 o
  14   8   7       44.56       -6.13     80.67 o
  15   8   7    16077.30    16229.20    355.09 o
  16   8   7      556.94      391.79    105.58 o
  17   8   7    15209.21    14671.31    345.14 o
  18   8   7      352.49      325.52    114.46 o
  19   8   7     3825.36     4027.96    189.31 o
  20   8   7      536.73      471.42    152.81 o
  21   8   7      467.06      580.53    151.84 o
   1   9   7    11852.51    11785.95    183.35 o
   2   9   7       37.25       95.90     39.52 o
   3   9   7    54861.23    54640.37    709.70 o
   4   9   7       40.04       39.96     32.01 o
   5   9   7    43585.30    44878.24    719.10 o
   6   9   7      763.54      848.33     60.45 o
   7   9   7    18517.43    18731.90    296.33 o
   8   9   7     1562.38     1451.48     71.40 o
   9   9   7     3826.19     3808.26    153.62 o
  10   9   7       41.01       57.88     51.68 o
  11   9   7    51217.59    52941.09    786.71 o
  12   9   7     1708.57     1489.75    101.90 o
  13   9   7    40850.00    41024.09    675.29 o
  14   9   7      234.59      267.31     90.78 o
  15   9   7     8681.35     8451.24    246.12 o
  16   9   7        2.96       89.33    105.20 o
  17   9   7      253.68      292.22    114.91 o
  18   9   7       76.73     -105.87    119.17 o
  19   9   7    13697.19    13634.99    409.94 o
  20   9   7       62.00     -216.55    155.16 o
  21   9   7    14560.06    15375.19    475.71 o
   0  10   7      598.95      428.79     79.32 o
   1  10   7     5158.80     4837.95    123.21 o
   2  10   7     1172.95      952.64     67.19 o
   3  10   7      732.41      721.90     61.49 o
   4  10   7      621.42      518.20     51.00 o
   5  10   7     3969.68     3963.49    142.82 o
   6  10   7     2580.99     2325.52     94.26 o
   7  10   7    15083.05    14934.17    271.41 o
   8  10   7     1570.89     1415.53    105.94 o
   9  10   7     5911.66     5681.70    166.51 o
  10  10   7      110.16       94.03     73.69 o
  11  10   7      870.51     1027.62    102.55 o
  12  10   7       83.51      113.88     81.30 o
  13  10   7     2980.10     3296.11    174.07 o
  14  10   7       36.81      -56.39     97.78 o
  15  10   7     3693.67     3798.32    175.83 o
  16  10   7      163.84      240.43    116.89 o
  17  10   7     1759.06     1978.23    156.72 o
  18  10   7        0.76      -27.24    120.34 o
  19  10   7       17.75      -47.93    141.62 o
  20  10   7      113.35      -94.07    147.13 o
   1  11   7    12535.55    12374.49    222.71 o
   2  11   7     2197.28     2033.80     88.46 o
   3  11   7   110840.71   111265.99   2092.37 o
   4  11   7      836.45      963.88     76.46 o
   5  11   7   117442.23   119756.86   1783.22 o
   6  11   7       21.90      169.08     76.00 o
   7  11   7    17609.91    17572.40    361.81 o
   8  11   7      555.76      306.24    137.45 o
   9  11   7    12249.85    12372.78    317.12 o
  10  11   7      146.12      167.58    109.15 o
  11  11   7    51699.21    53804.44   1678.80 o
  12  11   7      108.25       62.38    109.45 o
  13  11   7    62118.39    62505.38   1709.54 o
  14  11   7      173.25      213.24    124.56 o
  15  11   7    11764.29    12084.99    370.77 o
  16  11   7       99.59       81.98    128.23 o
  17  11   7     6679.71     6570.04    263.88 o
  18  11   7      626.89      757.93    163.43 o
  19  11   7    26163.61    27397.15    628.56 o
   0  12   7     1067.04      999.17    136.24 o
   1  12   7     6232.03     5734.13    171.80 o
   2  12   7       76.84       11.05     72.97 o
   3  12   7     1552.63     1557.84    110.11 o
   4  12   7       60.86       61.75     78.81 o
   5  12   7       52.34       -9.25     85.59 o
   6  12   7      644.06      610.86    103.14 o
   7  12   7     4116.87     4108.61    171.24 o
   8  12   7      473.56      350.58    101.19 o
   9  12   7    11269.26    10851.96    379.05 o
  10  12   7      850.58      828.74    141.92 o
  11  12   7     5044.84     4872.80    300.01 o
  12  12   7        4.54       60.80    125.51 o
  13  12   7     1073.31      991.47    156.03 o
  14  12   7      499.72      403.45    150.65 o
  15  12   7     5199.36     4939.86    254.91 o
  16  12   7      180.92      292.35    163.69 o
  17  12   7     2767.76     2850.31    221.55 o
  18  12   7       86.26        6.75    165.85 o
   1  13   7     7041.43     7006.85    200.15 o
   2  13   7        9.54       -7.09     78.72 o
   3  13   7    49427.79    48422.58    993.85 o
   4  13   7      312.64      455.44     96.98 o
   5  13   7    65360.63    63051.43   1149.44 o
   6  13   7      480.65      494.70    122.62 o
   7  13   7    20910.77    20501.12    853.28 o
   8  13   7      392.04      207.31    132.37 o
   9  13   7     4311.31     4303.66    252.53 o
  10  13   7      980.41      727.54    176.12 o
  11  13   7    32382.79    33419.26   1369.38 o
  12  13   7      488.86      596.98    287.18 o
  13  13   7    27404.52    29110.13   1083.63 o
  14  13   7      197.15      -97.50    167.94 o
  15  13   7     6321.02     6245.20    332.74 o
  16  13   7       97.37       11.72    190.02 o
  17  13   7      981.54     1017.62    217.70 o
   0  14   7     2227.84     1937.00    178.22 o
   1  14   7    25085.48    24792.36    456.47 o
   2  14   7     1637.57     1368.60    119.10 o
   3  14   7     3829.15     3718.94    163.93 o
   4  14   7     1068.18     1076.07    117.43 o
   5  14   7     6894.08     6908.15    264.86 o
   6  14   7     1508.93     1168.80    147.94 o
   7  14   7    32995.33    31907.46   1023.72 o
   8  14   7     2754.67     2251.27    207.57 o
   9  14   7    18931.23    18813.23    671.59 o
  10  14   7      170.76       66.14    155.92 o
  11  14   7     1287.38     1643.82    241.04 o
  12  14   7       82.30     -174.01    163.86 o
  13  14   7     6704.57     6585.53    367.24 o
  14  14   7      250.71      260.61    190.11 o
  15  14   7    20837.29    22137.12    859.36 o
  16  14   7      704.91      581.99    219.16 o
   1  15   7       36.79        5.07     93.53 o
   2  15   7       41.09       48.85     97.69 o
   3  15   7      374.68      487.36    109.02 o
   4  15   7       55.23       98.87    113.97 o
   5  15   7     1195.14     1117.42    188.89 o
   6  15   7        7.83       -4.69    124.64 o
   7  15   7     2264.24     2468.72    189.27 o
   8  15   7       53.50      -19.92    150.07 o
   9  15   7      218.41       80.39    162.92 o
  10  15   7        0.53      -65.33    160.91 o
  11  15   7     2206.17     2388.97    245.21 o
  12  15   7      228.83      208.50    196.48 o
  13  15   7     2648.37     3307.50    425.99 o
  14  15   7      242.14      298.80    206.34 o
   0  16   7     1942.98     1917.61    232.62 o
   1  16   7    22632.20    22397.55    445.05 o
   2  16   7      362.71      378.40    117.42 o
   3  16   7     3847.55     3833.82    179.47 o
   4  16   7       68.70       94.53    133.59 o
   5  16   7     2282.43     2021.07    186.65 o
   6  16   7      172.08      170.54    140.00 o
   7  16   7    21418.99    20717.89    647.14 o
   8  16   7      521.90      554.44    183.79 o
   9  16   7    24412.29    23905.81   1179.00 o
  10  16   7     1117.60     1381.58    228.31 o
  11  16   7     3825.61     4115.90    296.81 o
  12  16   7      511.58      565.49    205.97 o
   1  17   7      424.29      381.72    116.72 o
   2  17   7        1.57      -30.41    110.19 o
   3  17   7     1650.51     1619.90    152.73 o
   4  17   7      155.11      234.03    151.00 o
   5  17   7     2529.90     2277.36    204.66 o
   6  17   7      171.36      161.03    175.93 o
   7  17   7     1176.95     1268.61    221.42 o
   8  17   7      113.70      109.02    189.21 o
   9  17   7       32.08      223.30    188.98 o
  10  17   7        8.46      -79.68    191.06 o
   0  18   7       15.05      186.52    176.49 o
   1  18   7    24462.69    24563.60    532.38 o
   2  18   7      117.23       29.86    124.84 o
   3  18   7     3437.18     3162.53    268.45 o
   4  18   7        9.84       11.13    151.37 o
   5  18   7     4320.01     4136.54    365.05 o
   6  18   7       23.28       11.61    189.76 o
   7  18   7    18217.19    18852.32    951.46 o
   0   0   8    87869.18    83621.03   2334.18 o
   1   0   8   103108.49   103235.10   2383.36 o
   2   0   8    47211.06    46186.74   1427.90 o
   3   0   8     5658.14     5612.61    288.92 o
   4   0   8      269.75      400.78     48.84 o
   5   0   8     2019.83     1754.56     92.56 o
   6   0   8    14017.40    12810.28    470.10 o
   7   0   8    40525.61    44069.23   2631.13 o
   8   0   8    64756.64    64880.42   1620.26 o
   9   0   8    12968.11    12263.61    381.11 o
  10   0   8    40922.46    40547.20   1051.41 o
  11   0   8     4553.31     4459.12    243.11 o
  12   0   8     1027.62     1072.76    188.68 o
  13   0   8      398.48      407.95    105.36 o
  14   0   8    22726.37    23422.11   1220.71 o
  15   0   8    12028.85    11718.83    521.32 o
  16   0   8    32085.67    31443.24   1109.51 o
  17   0   8    10176.84     9776.57    500.66 o
  18   0   8    17061.84    17353.02    727.16 o
  19   0   8     5347.11     5087.46    426.57 o
  20   0   8      226.31      375.58    221.34 o
  21   0   8      313.67      340.91    251.10 o
  22   0   8     8514.69     7947.89    717.00 o
  23   0   8     7691.51     7787.72    654.98 o
   1   1   8     5304.89     5509.22    126.67 o
   2   1   8     6494.12     6508.87    173.54 o
   3   1   8      273.91      418.11     46.34 o
   4   1   8    13564.89    14484.48    361.76 o
   5   1   8    15603.42    15819.54    308.65 o
   6   1   8      650.90      526.57     48.40 o
   7   1   8     1091.22     1230.54     79.27 o
   8   1   8      158.05      112.65     49.97 o
   9   1   8     9318.50     9357.77    206.15 o
  10   1   8      115.41      180.51     55.12 o
  11   1   8     1421.53     1380.87     82.92 o
  12   1   8     3042.32     2834.07    110.64 o
  13   1   8     6912.22     6686.21    178.69 o
  14   1   8     8135.96     8036.31    226.91 o
  15   1   8     1265.30     1301.38    123.00 o
  16   1   8     4348.22     4110.62    190.58 o
  17   1   8      796.14      626.61    121.25 o
  18   1   8       58.80       57.73    136.73 o
  19   1   8      900.07     1031.99    173.89 o
  20   1   8     1783.36     1330.08    193.45 o
  21   1   8      309.88      184.07    176.40 o
  22   1   8     1252.46     1387.23    210.25 o
  23   1   8      312.66      421.80    198.78 o
   0   2   8   131425.63   132597.44   3048.05 o
   1   2   8    50999.63    51972.40    980.08 o
   2   2   8    47675.82    49176.81    719.42 o
   3   2   8     5230.90     5177.97    126.23 o
   4   2   8     4867.48     5039.43    114.07 o
   5   2   8    23688.06    24944.49    430.07 o
   6   2   8    43679.82    43723.34    718.55 o
   7   2   8    75974.03    81686.66   1303.10 o
   8   2   8    79452.27    79934.97   1278.73 o
   9   2   8    20915.74    21180.23    357.70 o
  10   2   8    48519.01    48478.08    813.29 o
  11   2   8      230.61      176.66     62.37 o
  12   2   8      547.38      590.28     72.18 o
  13   2   8     6874.60     6472.23    198.28 o
  14   2   8    39248.70    39037.18    742.82 o
  15   2   8    15933.40    15478.61    456.91 o
  16   2   8    38704.24    36232.54   1185.76 o
  17   2   8    11687.81    11062.35    541.05 o
  18   2   8     6996.96     6884.57    263.17 o
  19   2   8     1688.01     1860.99    238.86 o
  20   2   8      192.08      451.32    162.98 o
  21   2   8     1792.82     1581.23    208.93 o
  22   2   8     7871.02     8463.33    339.36 o
  23   2   8     5862.24     5973.31    338.86 o
   1   3   8     7210.54     6939.36    119.99 o
   2   3   8    51231.67    53130.49    737.98 o
   3   3   8    32261.60    33078.66    508.94 o
   4   3   8    80524.74    81988.89   1196.04 o
   5   3   8    34240.25    34873.89    535.86 o
   6   3   8    51122.35    52130.91    849.65 o
   7   3   8    18916.02    18721.11    341.28 o
   8   3   8    18607.10    19515.46    356.38 o
   9   3   8     1990.76     2064.62     97.69 o
  10   3   8    17625.56    17462.97    367.01 o
  11   3   8     7918.86     7618.25    207.23 o
  12   3   8    73142.77    72949.77   1301.76 o
  13   3   8    23305.14    23044.54    475.49 o
  14   3   8    33664.79    32548.10    637.75 o
  15   3   8     4768.89     4316.67    195.57 o
  16   3   8      429.91      491.79    101.60 o
  17   3   8       42.86       88.16    114.59 o
  18   3   8    10938.64    10082.66    329.00 o
  19   3   8     6481.35     6335.29    262.94 o
  20   3   8    19232.95    18831.21    653.64 o
  21   3   8     6844.66     6178.72    322.25 o
  22   3   8     6437.20     6389.52    436.67 o
  23   3   8      968.18      856.54    219.70 o
   0   4   8    29783.87    30432.32    604.53 o
   1   4   8    21315.15    21298.22    325.28 o
   2   4   8    24653.12    24694.85    348.53 o
   3   4   8      321.11      232.11     40.71 o
   4   4   8     1312.90     1161.82     99.22 o
   5   4   8     5526.96     5361.29    224.93 o
   6   4   8    22604.34    22631.06    396.30 o
   7   4   8     6159.63     5945.00    148.94 o
   8   4   8    29460.48    29196.80    608.21 o
   9   4   8    10259.27    10002.22    241.15 o
  10   4   8     6747.12     6690.92    175.44 o
  11   4   8     1452.70     1528.21     91.32 o
  12   4   8      389.06      393.03     75.99 o
  13   4   8     1232.10     1047.30     92.69 o
  14   4   8     3053.26     2829.36    128.85 o
  15   4   8      429.77      427.55     87.79 o
  16   4   8    15611.66    15183.65    362.58 o
  17   4   8     3476.72     3460.30    201.25 o
  18   4   8     6110.83     6460.23    258.21 o
  19   4   8     2435.21     2086.00    181.29 o
  20   4   8        3.32       92.42    161.92 o
  21   4   8      181.04      118.88    166.33 o
  22   4   8     2522.78     2321.04    248.82 o
  23   4   8      922.89     1196.98    227.53 o
   1   5   8    14902.70    14912.14    219.49 o
   2   5   8    90580.44    92555.67   1098.66 o
   3   5   8    59713.45    60748.98    772.16 o
   4   5   8   174889.64   180156.30   2607.78 o
   5   5   8    42901.79    44049.19    787.83 o
   6   5   8    88348.02    90468.16   1441.82 o
   7   5   8    15100.34    15626.95    273.21 o
   8   5   8      997.75     1053.39     67.89 o
   9   5   8     2042.43     1955.27    105.71 o
  10   5   8    60186.57    60186.63    990.12 o
  11   5   8    38329.03    37531.66    647.74 o
  12   5   8    93576.31    93509.73   1509.69 o
  13   5   8    29442.15    29044.75    529.22 o
  14   5   8    31430.41    30751.54    561.39 o
  15   5   8     1600.40     1534.36    113.19 o
  16   5   8        4.48     -106.10     79.74 o
  17   5   8     3140.44     3267.94    153.84 o
  18   5   8    13575.95    13496.10    395.52 o
  19   5   8    14282.92    14267.45    379.56 o
  20   5   8    24893.81    24780.60    559.10 o
  21   5   8     8661.42     8392.16    325.24 o
  22   5   8    10300.29    10528.14    380.56 o
  23   5   8      793.08      828.65    194.84 o
   0   6   8     6564.50     6771.24    169.26 o
   1   6   8     1963.37     1932.25     65.28 o
   2   6   8      605.31      611.16     44.46 o
   3   6   8     1677.54     1742.52     57.97 o
   4   6   8     2097.04     2036.33     83.08 o
   5   6   8      512.31      522.06     48.64 o
   6   6   8     9126.42     9109.64    187.59 o
   7   6   8     2252.84     2121.69    197.82 o
   8   6   8     3614.92     3481.05    128.00 o
   9   6   8     5275.46     5242.12    136.91 o
  10   6   8      687.28      695.65     70.16 o
  11   6   8      144.35       79.50     68.92 o
  12   6   8     7861.81     7664.61    202.55 o
  13   6   8     2502.54     2234.57    115.79 o
  14   6   8     5003.55     4714.34    162.77 o
  15   6   8     3052.39     2718.37    141.39 o
  16   6   8      822.18      911.73    110.50 o
  17   6   8      142.20       32.01     97.64 o
  18   6   8      142.85      197.34    108.14 o
  19   6   8       21.58       26.84    117.17 o
  20   6   8     1412.99     1293.28    155.67 o
  21   6   8      204.19      206.71    158.39 o
  22   6   8     3173.31     3031.68    236.09 o
   1   7   8     6495.81     6320.32    117.71 o
   2   7   8    24270.16    23720.41    331.84 o
   3   7   8    31711.53    32694.29    417.16 o
   4   7   8    48470.67    48698.75    706.79 o
   5   7   8    37468.44    38527.82    543.11 o
   6   7   8    25788.91    25690.06    381.27 o
   7   7   8      739.96      766.48     59.05 o
   8   7   8      161.22      172.70     56.65 o
   9   7   8     5478.78     4744.24    184.62 o
  10   7   8    18457.58    17933.80    394.53 o
  11   7   8    20029.51    19241.33    448.17 o
  12   7   8    34772.70    34380.75    571.88 o
  13   7   8     8818.20     8225.56    307.73 o
  14   7   8    16981.32    16315.74    347.14 o
  15   7   8     4501.45     4591.69    169.43 o
  16   7   8       29.53     -104.95     91.37 o
  17   7   8       50.74       74.21    101.84 o
  18   7   8     8325.32     8430.61    255.35 o
  19   7   8     6408.49     6207.63    245.62 o
  20   7   8    13878.27    14232.74    392.91 o
  21   7   8     6046.19     5790.12    255.15 o
  22   7   8     8555.47     8905.05    352.28 o
   0   8   8    32989.63    32803.86    655.97 o
   1   8   8     5211.14     5020.50    118.77 o
   2   8   8    11152.71    10861.35    189.27 o
   3   8   8     4675.06     4374.00    136.88 o
   4   8   8      227.95      174.79     38.94 o
   5   8   8      249.15      246.02     41.57 o
   6   8   8    12735.96    12578.17    368.65 o
   7   8   8     5129.27     5056.54    131.90 o
   8   8   8    17907.69    17665.34    399.91 o
   9   8   8     9537.16     9192.35    194.99 o
  10   8   8     8873.58     8644.82    226.34 o
  11   8   8     1373.24     1226.05     87.84 o
  12   8   8      274.98      245.80     78.75 o
  13   8   8     2162.46     1914.11    179.88 o
  14   8   8     6660.34     6498.39    201.87 o
  15   8   8     6528.41     6108.94    200.22 o
  16   8   8    13559.57    12720.10    333.20 o
  17   8   8     6299.21     6198.52    214.00 o
  18   8   8     6414.38     6180.04    219.91 o
  19   8   8      737.27      691.15    145.05 o
  20   8   8      114.04      -41.10    133.48 o
  21   8   8      223.22      125.31    145.35 o
   1   9   8     2020.95     2029.56     70.21 o
   2   9   8    11457.50    11488.19    191.35 o
   3   9   8     3707.07     3532.03     94.42 o
   4   9   8    16519.49    16989.04    307.76 o
   5   9   8     4926.92     4735.74    113.45 o
   6   9   8      862.56      861.42     64.16 o
   7   9   8      223.58      260.79     55.28 o
   8   9   8     3618.08     3460.71    128.74 o
   9   9   8     2004.06     1779.47     88.24 o
  10   9   8     4829.50     4867.19    141.33 o
  11   9   8     3553.60     3200.93    123.37 o
  12   9   8     4594.88     4694.75    155.51 o
  13   9   8      869.14      872.98     98.40 o
  14   9   8     4799.29     4586.34    163.55 o
  15   9   8       64.25       60.48    101.53 o
  16   9   8      123.93       80.38    105.81 o
  17   9   8      459.82      259.12    124.90 o
  18   9   8     5649.60     5622.31    235.04 o
  19   9   8     2436.91     2526.11    187.00 o
  20   9   8     4340.03     4468.11    257.21 o
   0  10   8    79925.33    81604.95   1544.61 o
   1  10   8    29171.63    29518.75    509.36 o
   2  10   8    43218.12    43417.48    646.61 o
   3  10   8     7963.64     7857.50    163.62 o
   4  10   8      188.12      258.72     55.84 o
   5  10   8     3106.54     3089.30    102.10 o
   6  10   8    31750.46    31086.24    487.91 o
   7  10   8    23265.59    23583.40    390.79 o
   8  10   8    56939.19    58120.86   1000.85 o
   9  10   8    30303.66    29551.54    607.29 o
  10  10   8    26075.28    26175.85    463.50 o
  11  10   8     7361.26     6929.22    230.19 o
  12  10   8     1363.74     1542.22    153.37 o
  13  10   8     1410.50     1264.06    123.11 o
  14  10   8     9574.48     9115.77    263.21 o
  15  10   8     7559.62     7560.58    241.23 o
  16  10   8    25533.14    25181.02    584.80 o
  17  10   8     9357.24     9631.62    292.28 o
  18  10   8    13687.16    14353.13    368.99 o
  19  10   8     1550.66     1568.20    181.11 o
  20  10   8      705.55      893.87    193.99 o
   1  11   8      538.91      594.81     67.85 o
   2  11   8      208.93      205.12     64.61 o
   3  11   8      811.38      848.82     77.50 o
   4  11   8      152.33      171.72     63.21 o
   5  11   8     1158.23     1263.08     85.34 o
   6  11   8      289.44      271.16     76.17 o
   7  11   8      460.90      353.64     87.26 o
   8  11   8      178.28      238.24     83.77 o
   9  11   8     2585.74     2591.35    148.93 o
  10  11   8      781.85      839.67    119.02 o
  11  11   8      420.19      355.92    132.97 o
  12  11   8      249.44      210.32    120.23 o
  13  11   8      238.23      260.55    120.01 o
  14  11   8      226.37       83.45    125.20 o
  15  11   8       49.31       -4.39    124.83 o
  16  11   8      932.82     1099.62    159.77 o
  17  11   8       25.77      -77.55    138.30 o
  18  11   8      302.01      149.78    149.64 o
  19  11   8       68.05       85.06    156.38 o
   0  12   8    99384.70    95232.05   4701.58 o
   1  12   8    23070.31    21738.50    460.10 o
   2  12   8    47716.81    47608.96    814.03 o
   3  12   8     2947.33     2912.01    135.53 o
   4  12   8       30.38       80.03     79.19 o
   5  12   8     1192.16     1225.46    104.72 o
   6  12   8    28548.73    28898.41    538.53 o
   7  12   8    14872.71    14346.78    350.23 o
   8  12   8    64178.65    63419.26   1155.55 o
   9  12   8    19453.24    19802.50    446.06 o
  10  12   8    37342.90    38272.87    841.13 o
  11  12   8     4870.09     5002.09    233.65 o
  12  12   8      128.00       92.60    132.39 o
  13  12   8     1827.94     1922.67    182.03 o
  14  12   8    17791.93    17822.85    858.36 o
  15  12   8    10191.69    10131.34    364.22 o
  16  12   8    24087.49    24845.13    632.41 o
  17  12   8     8587.29     8226.94    336.60 o
  18  12   8     9462.88    10245.85    463.26 o
   1  13   8      796.98      788.42     99.40 o
   2  13   8    18606.30    18029.14    378.98 o
   3  13   8     6818.40     6147.20    197.85 o
   4  13   8    20122.83    19756.44    405.60 o
   5  13   8    10734.19     9426.31    509.78 o
   6  13   8     3208.15     3524.88    194.51 o
   7  13   8     1162.08     1168.46    146.02 o
   8  13   8     2099.95     2269.85    174.49 o
   9  13   8     1126.28     1159.42    177.42 o
  10  13   8     8450.56     8523.76    355.45 o
  11  13   8     9045.90     8340.19    354.08 o
  12  13   8    12145.20    12310.92    641.46 o
  13  13   8     4621.30     4870.60    294.60 o
  14  13   8     3484.20     3859.37    267.92 o
  15  13   8      333.21      464.35    193.06 o
  16  13   8      913.32      699.62    212.49 o
  17  13   8     2254.14     2331.59    260.59 o
   0  14   8    12399.78    12437.26    404.09 o
   1  14   8     3428.07     3385.04    150.01 o
   2  14   8     9085.50     8533.25    245.67 o
   3  14   8     2680.22     2676.73    189.01 o
   4  14   8        0.40     -100.17    103.15 o
   5  14   8       29.37       45.41     93.74 o
   6  14   8     9010.50     8599.05    304.07 o
   7  14   8     6951.13     6112.38    331.45 o
   8  14   8    11206.27    10905.33    354.70 o
   9  14   8     3959.41     4138.41    352.33 o
  10  14   8     4660.73     4689.01    277.24 o
  11  14   8     1399.09     1581.09    215.98 o
  12  14   8      576.30      724.84    196.74 o
  13  14   8       51.69       23.13    178.18 o
  14  14   8      935.72      897.50    206.99 o
  15  14   8     3268.54     3375.47    290.64 o
   1  15   8     2664.54     2299.89    141.63 o
   2  15   8     9483.33     9442.98    270.78 o
   3  15   8     9051.72     8477.81    254.19 o
   4  15   8    23701.74    24054.67    823.50 o
   5  15   8     7606.34     6781.92    273.92 o
   6  15   8    11424.86    11054.67    432.64 o
   7  15   8     1195.18     1049.38    161.48 o
   8  15   8      426.04      285.33    162.33 o
   9  15   8     1291.54     1617.82    224.45 o
  10  15   8    11419.63    12002.56   1009.57 o
  11  15   8     7732.17     7463.77    362.57 o
  12  15   8    11301.98    11295.73    647.58 o
  13  15   8     6484.01     6257.42    354.56 o
  14  15   8     3254.69     3365.20    295.71 o
   0  16   8       10.47      105.33    144.31 o
   1  16   8      156.76      226.74    113.52 o
   2  16   8       16.46      -40.06    107.95 o
   3  16   8       50.19      106.87    107.08 o
   4  16   8        0.08      -36.28    130.03 o
   5  16   8       93.09      196.19    138.43 o
   6  16   8       27.85      -36.95    132.21 o
   7  16   8       34.66      -49.28    159.91 o
   8  16   8      167.08      198.92    171.77 o
   9  16   8       74.26       16.35    175.59 o
  10  16   8      132.29      161.83    182.70 o
  11  16   8       38.07       10.80    219.64 o
  12  16   8        1.40      162.03    194.77 o
   1  17   8      780.00      734.74    136.53 o
   2  17   8     7473.37     7358.24    385.48 o
   3  17   8     4924.94     5030.18    236.49 o
   4  17   8    16148.37    15983.71    469.50 o
   5  17   8     6652.50     6725.85    298.51 o
   6  17   8     6935.82     6381.04    336.77 o
   7  17   8     2337.10     2508.16    253.47 o
   8  17   8       28.89      121.76    177.41 o
   9  17   8      509.13      407.94    194.49 o
   0  18   8     4030.61     3380.20    264.20 o
   1  18   8     2446.90     2230.81    177.04 o
   2  18   8     4088.97     3949.45    206.79 o
   3  18   8      100.76       81.31    155.54 o
   4  18   8      733.07      673.10    180.32 o
   5  18   8      528.79      541.59    198.97 o
   6  18   8     1718.64     1675.44    245.82 o
   1   1   9     3436.04     3451.25    110.31 o
   2   1   9    44419.60    44486.80    853.13 o
   3   1   9     7215.60     7003.36    168.25 o
   4   1   9    57548.60    57643.59   1175.44 o
   5   1   9     9543.88     8389.46    208.01 o
   6   1   9    57018.43    58408.14    947.03 o
   7   1   9    21144.77    21866.10    419.99 o
   8   1   9      460.30      500.27     57.43 o
   9   1   9      161.69      222.24     59.58 o
  10   1   9    39688.40    39770.21    684.46 o
  11   1   9    16207.56    15171.92    570.25 o
  12   1   9    73483.19    74656.67   1231.57 o
  13   1   9    32258.63    31076.01    610.58 o
  14   1   9    27002.80    26496.40    538.72 o
  15   1   9     1234.17     1051.67    144.29 o
  16   1   9      193.73      203.22    127.09 o
  17   1   9     3866.21     3664.71    219.41 o
  18   1   9    16469.27    15313.91    495.56 o
  19   1   9     5855.80     5247.95    355.60 o
  20   1   9    26576.58    26252.21    781.22 o
  21   1   9     4514.33     4647.43    287.32 o
  22   1   9    11975.36    11999.92    648.00 o
  23   1   9     1010.12     1369.75    232.52 o
   0   2   9   133013.19   141455.02   3261.19 o
   1   2   9     7090.21     6802.05    189.12 o
   2   2   9    37253.86    39459.82    789.45 o
   3   2   9       62.50      133.55     40.67 o
   4   2   9       31.09       25.02     38.58 o
   5   2   9      600.04      584.21     55.80 o
   6   2   9     4926.23     4654.39    127.63 o
   7   2   9     6364.71     6163.32    155.00 o
   8   2   9    40551.98    40464.80    680.14 o
   9   2   9     4081.16     3676.77    119.41 o
  10   2   9    20234.29    20171.39    352.16 o
  11   2   9     4237.10     3762.11    130.93 o
  12   2   9     3378.18     3203.93    122.48 o
  13   2   9      513.09      454.48     98.77 o
  14   2   9     5195.13     4537.11    170.53 o
  15   2   9     5075.28     4721.74    184.90 o
  16   2   9     9181.37     8514.83    286.12 o
  17   2   9     3618.26     3195.05    187.47 o
  18   2   9     9922.36     9655.78    326.12 o
  19   2   9     1747.77     1657.87    199.28 o
  20   2   9     1262.61     1160.13    195.78 o
  21   2   9      235.07      191.26    174.84 o
  22   2   9     1699.68     1537.37    225.21 o
  23   2   9      377.71      296.72    208.86 o
   1   3   9     1383.45     1380.95     54.83 o
   2   3   9    51699.05    53692.66    855.16 o
   3   3   9    21218.36    20704.22    370.96 o
   4   3   9    67661.63    70849.77   1045.71 o
   5   3   9    37271.90    37948.74    584.92 o
   6   3   9    29764.82    29659.41    469.77 o
   7   3   9     2305.63     2179.22     90.08 o
   8   3   9      225.21      349.45     59.87 o
   9   3   9    11674.13    11130.95    237.39 o
  10   3   9    10926.62    10931.19    222.36 o
  11   3   9    26956.31    25367.22    723.24 o
  12   3   9    32033.84    32366.05    619.93 o
  13   3   9    10055.87     9414.16    256.41 o
  14   3   9    12528.02    11894.14    330.00 o
  15   3   9      894.46      845.93    109.77 o
  16   3   9       19.95       56.66    102.91 o
  17   3   9     2168.18     2316.10    168.99 o
  18   3   9    11872.04    11877.02    421.46 o
  19   3   9     8856.25     8451.35    327.17 o
  20   3   9    14098.48    13641.84    479.79 o
  21   3   9     3239.50     3087.66    261.72 o
  22   3   9     3859.90     3530.86    277.45 o
  23   3   9       23.39      -33.49    194.22 o
   0   4   9   163063.83   162835.94   3336.97 o
   1   4   9    71583.41    73338.02    964.99 o
   2   4   9    80791.79    83471.76   1081.77 o
   3   4   9     5211.48     5004.61    145.65 o
   4   4   9       27.59      158.38     62.06 o
   5   4   9     1964.27     1618.78     85.19 o
   6   4   9    78424.65    81697.91   1202.41 o
   7   4   9    31934.83    32057.79    507.26 o
   8   4   9   152217.89   155770.14   2450.19 o
   9   4   9    49089.72    49538.98    826.94 o
  10   4   9    65054.21    65223.79   1284.27 o
  11   4   9     7899.52     7190.02    229.65 o
  12   4   9     3129.16     2919.62    136.15 o
  13   4   9     7283.70     7224.26    204.06 o
  14   4   9    31776.22    31340.31    651.48 o
  15   4   9    20578.48    20290.86    408.62 o
  16   4   9    51601.34    50303.56    878.77 o
  17   4   9     8390.55     8208.63    261.41 o
  18   4   9    19857.89    19727.74    459.40 o
  19   4   9     1113.22     1302.83    149.02 o
  20   4   9        8.62       20.42    137.71 o
  21   4   9     1398.39     1288.16    182.42 o
  22   4   9     6406.91     5938.44    337.71 o
   1   5   9       10.86        2.25     33.93 o
   2   5   9     2210.91     2034.74     61.26 o
   3   5   9       64.03      100.94     37.46 o
   4   5   9     4781.55     4378.24    128.05 o
   5   5   9       32.90       60.38     53.17 o
   6   5   9     2182.52     2079.01     99.96 o
   7   5   9     2168.92     2052.75     92.09 o
   8   5   9     1641.36     1472.15    131.35 o
   9   5   9     7279.74     6777.67    241.80 o
  10   5   9      117.02       60.36     68.31 o
  11   5   9      531.69      504.33     82.79 o
  12   5   9     7287.60     6706.91    192.15 o
  13   5   9     1117.79     1060.06     99.08 o
  14   5   9     4850.88     4487.21    160.81 o
  15   5   9      400.43      374.84     91.55 o
  16   5   9     1637.70     1793.23    156.99 o
  17   5   9        5.96      129.96     99.60 o
  18   5   9       16.02       80.59    111.85 o
  19   5   9       26.11      -70.12    118.25 o
  20   5   9       50.69       -9.76    125.13 o
  21   5   9       27.63      -68.17    153.23 o
  22   5   9       19.59     -116.19    174.89 o
   0   6   9    96723.67   102192.24   1728.89 o
   1   6   9    19425.00    18789.14    273.20 o
   2   6   9    62648.91    63823.29    775.47 o
   3   6   9    15567.06    15191.54    218.73 o
   4   6   9     3515.94     3532.30     99.02 o
   5   6   9     5935.27     5980.15    124.41 o
   6   6   9    40068.96    40703.16    693.22 o
   7   6   9    36172.05    37200.00    691.14 o
   8   6   9    69036.39    69876.92   1140.39 o
   9   6   9    21076.82    21075.81    362.39 o
  10   6   9    36228.80    36080.00    573.21 o
  11   6   9     2139.12     2115.02    112.42 o
  12   6   9       10.36        2.78     75.16 o
  13   6   9     2406.76     2386.31    122.02 o
  14   6   9    22467.40    22014.73    435.04 o
  15   6   9     9633.55     9924.36    258.29 o
  16   6   9    40066.58    40036.24    721.99 o
  17   6   9    10487.01    10475.55    278.90 o
  18   6   9    18461.63    18439.02    442.38 o
  19   6   9     1286.53     1500.17    160.36 o
  20   6   9        5.56      -16.47    131.39 o
  21   6   9      849.98      762.91    177.05 o
  22   6   9     5390.37     5307.14    283.83 o
   1   7   9      395.65      377.65     46.71 o
   2   7   9    12680.29    12667.57    203.33 o
   3   7   9     3574.54     3559.54     87.70 o
   4   7   9    21317.95    21182.65    306.67 o
   5   7   9     4861.49     4753.41    118.70 o
   6   7   9     1837.74     1777.79     76.67 o
   7   7   9     2192.75     2114.06     89.54 o
   8   7   9     2474.96     2423.26    103.52 o
   9   7   9      796.77      807.09     85.76 o
  10   7   9    10486.70     9727.47    455.50 o
  11   7   9     6229.89     6054.48    171.83 o
  12   7   9    11137.75    10838.41    263.02 o
  13   7   9     4253.81     4084.99    156.21 o
  14   7   9     4032.68     3662.83    153.34 o
  15   7   9       15.71      -21.55     90.17 o
  16   7   9       55.69      109.57     99.13 o
  17   7   9     1867.18     1675.03    134.70 o
  18   7   9     5106.23     5406.51    205.54 o
  19   7   9     3651.46     3647.82    202.20 o
  20   7   9     4809.89     4719.90    296.52 o
  21   7   9      932.95      848.73    164.74 o
   0   8   9    31449.75    32701.94    604.92 o
   1   8   9     9625.66     9925.15    173.92 o
   2   8   9     6724.00     6574.56    134.10 o
   3   8   9      214.48      224.02     45.50 o
   4   8   9      206.88      237.98     48.85 o
   5   8   9      604.99      501.45     58.87 o
   6   8   9    14515.36    15009.22    253.89 o
   7   8   9      333.81      426.08     61.52 o
   8   8   9    20957.61    20587.29    346.99 o
   9   8   9     8016.54     7611.50    190.55 o
  10   8   9    21035.41    21040.05    359.94 o
  11   8   9     7312.75     6803.87    171.69 o
  12   8   9       72.92       39.84     58.35 o
  13   8   9     1368.64     1344.77    108.33 o
  14   8   9    11278.27    10707.20    273.76 o
  15   8   9     5024.45     5083.21    186.09 o
  16   8   9    16427.29    16309.14    370.69 o
  17   8   9     2917.60     2912.28    163.97 o
  18   8   9     6189.78     6194.22    223.41 o
  19   8   9      863.23      908.92    153.71 o
  20   8   9        6.12       26.05    138.24 o
  21   8   9       16.62      -13.28    141.56 o
   1   9   9     1718.93     1580.37     71.07 o
   2   9   9    39285.59    39766.06    596.69 o
   3   9   9    16680.72    16271.02    299.87 o
   4   9   9    62244.55    64729.74   1149.27 o
   5   9   9     9777.19     9853.97    189.28 o
   6   9   9    18681.67    19345.21    392.64 o
   7   9   9      160.13      181.60     55.37 o
   8   9   9      124.36      136.39     65.85 o
   9   9   9      310.05      217.07     66.74 o
  10   9   9    16594.89    16352.88    300.90 o
  11   9   9     2554.75     2461.93    112.23 o
  12   9   9    31939.44    30877.41    534.05 o
  13   9   9     4982.78     5016.76    168.45 o
  14   9   9    10941.31    10468.74    386.16 o
  15   9   9     4121.96     4284.58    181.99 o
  16   9   9      255.41      224.68    115.13 o
  17   9   9       48.14       24.32    122.72 o
  18   9   9     6254.34     6159.89    249.75 o
  19   9   9     2405.77     2587.13    193.62 o
  20   9   9    13780.67    13309.29    539.51 o
   0  10   9    10663.73    10311.92    280.93 o
   1  10   9     2102.93     2327.76     93.13 o
   2  10   9      252.00      230.87     63.76 o
   3  10   9       44.53       14.24     49.75 o
   4  10   9      661.84      699.22     65.84 o
   5  10   9      553.71      511.47     68.31 o
   6  10   9     1697.74     1598.59     92.19 o
   7  10   9     4598.88     4667.81    138.47 o
   8  10   9     1178.88     1095.16     94.21 o
   9  10   9     1614.13     1452.98    165.44 o
  10  10   9       71.99      121.50     64.69 o
  11  10   9       17.15       12.62     88.88 o
  12  10   9      396.92      402.43    103.87 o
  13  10   9     1160.80     1207.20    126.16 o
  14  10   9     2971.91     2918.22    158.43 o
  15  10   9     2880.88     2894.25    167.11 o
  16  10   9     1742.20     1938.53    155.67 o
  17  10   9      992.66      908.45    143.42 o
  18  10   9      327.45      365.14    136.81 o
  19  10   9       66.28       62.77    151.27 o
   1  11   9    10417.25    10265.95    204.87 o
   2  11   9    38405.95    38015.94    698.70 o
   3  11   9    31968.76    32106.30    473.90 o
   4  11   9    93985.48    96309.26   1273.72 o
   5  11   9    22510.50    22597.20    517.50 o
   6  11   9    53479.80    52710.73    838.28 o
   7  11   9     7151.76     7255.35    242.39 o
   8  11   9        2.23      -73.02     86.52 o
   9  11   9      842.37      808.84     97.57 o
  10  11   9    28243.82    27473.03    598.30 o
  11  11   9    23035.15    22657.95    633.96 o
  12  11   9    46126.32    46238.50   1152.68 o
  13  11   9    12375.79    11946.80    373.22 o
  14  11   9    21889.77    20970.02    540.67 o
  15  11   9      770.43      809.71    151.12 o
  16  11   9      234.37      138.54    140.32 o
  17  11   9      845.30     1021.13    168.70 o
  18  11   9     7580.30     7249.88    318.22 o
   0  12   9     6376.01     6192.30    312.65 o
   1  12   9     1885.57     1816.84    112.33 o
   2  12   9     4112.23     4026.29    157.01 o
   3  12   9       28.88      121.35     86.13 o
   4  12   9        1.96       23.15     76.70 o
   5  12   9     3381.82     2981.30    169.48 o
   6  12   9     2806.71     2777.90    140.44 o
   7  12   9     1162.47     1181.39    145.22 o
   8  12   9     4582.51     4412.64    189.87 o
   9  12   9      213.58      158.33     98.23 o
  10  12   9     3884.33     3881.08    269.21 o
  11  12   9       17.48       99.80    131.70 o
  12  12   9       22.17       16.83    153.86 o
  13  12   9      310.55      302.43    147.13 o
  14  12   9      825.35      691.46    165.99 o
  15  12   9      637.79      542.59    164.72 o
  16  12   9     2781.43     2671.69    224.62 o
  17  12   9     1246.98     1322.44    196.07 o
   1  13   9     6439.29     6309.29    190.79 o
   2  13   9    29091.58    27563.37    531.45 o
   3  13   9    19139.78    18544.47    441.49 o
   4  13   9    39897.88    39686.76    773.16 o
   5  13   9    10619.54    10575.87    334.61 o
   6  13   9    25413.14    25300.26    595.93 o
   7  13   9      162.78       69.07    123.48 o
   8  13   9      606.06      665.85    144.80 o
   9  13   9     5009.07     5082.12    327.61 o
  10  13   9     9784.90     9617.93    379.58 o
  11  13   9     6269.99     6358.30    463.30 o
  12  13   9    25347.47    25869.43   1179.87 o
  13  13   9     4897.76     5183.63    300.51 o
  14  13   9    14639.57    14274.48    653.69 o
  15  13   9     1042.66     1161.49    219.16 o
  16  13   9      271.28      121.77    187.25 o
   0  14   9    25313.68    25175.70    776.39 o
   1  14   9    16089.66    15678.79    464.13 o
   2  14   9     9130.42     9033.09    255.83 o
   3  14   9      825.59      791.88    113.74 o
   4  14   9       79.67      140.84    112.55 o
   5  14   9     2817.52     2662.90    187.46 o
   6  14   9    11185.61    10567.39    359.41 o
   7  14   9     9980.28    10000.74    488.68 o
   8  14   9    17126.50    16406.31    456.99 o
   9  14   9     6342.02     6474.33    318.58 o
  10  14   9     5754.09     5643.09    470.29 o
  11  14   9       37.41      -71.95    160.90 o
  12  14   9      496.71      416.46    188.47 o
  13  14   9     2338.72     2102.38    245.86 o
  14  14   9     8968.00     9190.59    404.32 o
  15  14   9     1892.04     1626.09    371.60 o
   1  15   9       49.00      -12.70    102.73 o
   2  15   9     2115.21     1870.96    143.76 o
   3  15   9      342.33      231.36    110.43 o
   4  15   9     1246.24     1616.49    151.62 o
   5  15   9      737.65      510.00    147.89 o
   6  15   9      717.48     1065.83    212.77 o
   7  15   9      531.16      631.76    152.56 o
   8  15   9      348.33      313.06    174.63 o
   9  15   9        6.04       81.38    167.13 o
  10  15   9       56.96       19.15    169.01 o
  11  15   9       46.59        1.38    171.11 o
  12  15   9     1469.46     1593.89    237.26 o
  13  15   9      602.71      792.78    222.14 o
   0  16   9    23576.92    23277.06    878.48 o
   1  16   9     4161.18     4048.23    196.36 o
   2  16   9     9298.22     9325.84    280.95 o
   3  16   9      411.19      454.77    123.67 o
   4  16   9      143.27      183.95    141.88 o
   5  16   9      327.86      437.07    153.33 o
   6  16   9    13072.75    12504.65    403.77 o
   7  16   9     3815.10     3624.13    267.17 o
   8  16   9    23182.62    22219.45    828.79 o
   9  16   9     3338.03     3567.19    282.46 o
  10  16   9     7193.70     6734.08    410.54 o
  11  16   9      737.28      674.54    208.17 o
   1  17   9        6.98     -118.66    116.00 o
   2  17   9     1785.33     1653.18    157.17 o
   3  17   9       25.89     -122.68    133.28 o
   4  17   9     2281.13     2200.57    209.44 o
   5  17   9      530.24      536.47    167.13 o
   6  17   9     2291.55     2275.34    245.92 o
   7  17   9      634.18      866.18    211.30 o
   8  17   9      365.86      305.92    196.60 o
   0  18   9    19545.07    19320.28    728.20 o
   1  18   9     8136.60     7832.06    386.73 o
   2  18   9    11934.37    11815.35    414.83 o
   3  18   9      477.27      769.38    178.95 o
   4  18   9        1.37     -123.40    152.59 o
   0   0  10     2888.41     2884.41    185.13 o
   1   0  10    53025.09    49192.25   1197.20 o
   2   0  10      310.52      370.44     82.53 o
   3   0  10    20596.90    21147.59    735.29 o
   4   0  10     1442.54     1259.51    147.61 o
   5   0  10     9259.75     8617.11    372.15 o
   6   0  10     1308.73     1403.04     88.47 o
   7   0  10   108678.20   115041.41   2719.49 o
   8   0  10       13.76      135.06     63.86 o
   9   0  10    78855.09    80726.34   2022.00 o
  10   0  10      261.57      335.23    108.96 o
  11   0  10     7890.21     7599.72    311.29 o
  12   0  10     6496.09     5949.99    503.62 o
  13   0  10    16973.59    16599.15    524.29 o
  14   0  10     1534.73     1556.43    216.03 o
  15   0  10    52210.33    51096.78   1679.50 o
  16   0  10      125.16     -158.83    162.58 o
  17   0  10    43780.64    43025.56   2285.62 o
  18   0  10     3727.89     3390.09    327.95 o
  19   0  10     6684.74     5922.47    556.66 o
  20   0  10      300.92      221.96    248.12 o
  21   0  10     3394.43     3383.14    376.43 o
  22   0  10       81.07      479.55    276.73 o
  23   0  10    18077.72    18395.72   2506.47 o
   1   1  10     4967.17     4682.71    128.89 o
   2   1  10       11.72       63.56     57.16 o
   3   1  10    25312.85    25826.46    532.79 o
   4   1  10     1979.72     1941.21     82.50 o
   5   1  10    28211.24    31107.42    622.86 o
   6   1  10      577.30      750.47     68.16 o
   7   1  10     7326.46     7434.48    164.45 o
   8   1  10       48.31        8.32     55.93 o
   9   1  10     1188.68     1068.57     83.30 o
  10   1  10       43.98      121.58     77.67 o
  11   1  10     3463.05     3337.79    154.59 o
  12   1  10     1445.88     1181.85    117.98 o
  13   1  10     3156.69     2927.33    157.18 o
  14   1  10      951.68      959.16    120.33 o
  15   1  10     4579.64     4317.77    226.29 o
  16   1  10      425.63      378.24    134.56 o
  17   1  10     1398.82     1263.12    171.94 o
  18   1  10     1466.45     1200.51    174.45 o
  19   1  10     2454.30     1840.75    206.50 o
  20   1  10      154.92      113.62    164.68 o
  21   1  10     3738.67     3229.87    265.05 o
  22   1  10       10.18      -36.48    181.85 o
  23   1  10      278.47       82.84    188.63 o
   0   2  10     3977.71     4081.34    209.60 o
   1   2  10   134405.47   136968.45   2240.10 o
   2   2  10      623.74      774.69     89.97 o
   3   2  10    15521.33    15114.01    306.06 o
   4   2  10      208.46      274.45     51.72 o
   5   2  10    12898.35    13784.03    249.62 o
   6   2  10      409.94      385.52     55.82 o
   7   2  10    86113.40    89202.35   1428.54 o
   8   2  10     6051.09     6221.96    165.14 o
   9   2  10    81967.05    84930.81   1368.98 o
  10   2  10     2235.94     1975.79     93.51 o
  11   2  10    16319.87    15856.88    399.50 o
  12   2  10       50.95       76.31     67.12 o
  13   2  10    11849.78    11825.19    270.08 o
  14   2  10     2206.58     2180.91    134.44 o
  15   2  10    47542.54    47154.68    898.74 o
  16   2  10       17.32       11.11    113.43 o
  17   2  10    32264.30    33026.66    750.50 o
  18   2  10        4.83       51.21    144.32 o
  19   2  10     2682.26     2480.77    223.58 o
  20   2  10      285.79      139.50    172.57 o
  21   2  10     4278.58     4490.73    335.02 o
  22   2  10      146.02       73.75    189.91 o
  23   2  10    14403.86    14332.23    612.64 o
   1   3  10    14513.45    14527.66    263.18 o
   2   3  10        1.76       50.37     45.00 o
   3   3  10   110451.04   115182.56   1959.20 o
   4   3  10      492.18      570.26     67.32 o
   5   3  10   101596.72   105242.74   1536.64 o
   6   3  10      398.20      438.81     52.75 o
   7   3  10    19505.36    19520.00    366.14 o
   8   3  10       23.31       61.13     58.20 o
   9   3  10     6848.91     6770.06    178.57 o
  10   3  10      631.23      600.63     78.86 o
  11   3  10    56074.87    57189.55    891.91 o
  12   3  10      415.67      360.08     81.26 o
  13   3  10    61877.56    62540.70   1044.61 o
  14   3  10      304.05      253.14     86.13 o
  15   3  10     9935.38     9682.27    249.20 o
  16   3  10     1238.73     1124.35    116.85 o
  17   3  10     2197.71     2200.17    170.71 o
  18   3  10      121.54      128.35    110.84 o
  19   3  10    15626.88    14741.73    506.68 o
  20   3  10       16.69     -163.53    168.55 o
  21   3  10    15100.06    13947.50    507.73 o
  22   3  10       26.13     -233.99    183.90 o
   0   4  10     3273.79     2985.93    247.15 o
   1   4  10    18885.58    17808.03    297.88 o
   2   4  10      801.11      825.66     46.40 o
   3   4  10    10352.79     9989.93    206.43 o
   4   4  10      406.22      353.64     58.90 o
   5   4  10     2226.75     2120.41     84.47 o
   6   4  10     5073.52     5170.06    129.77 o
   7   4  10    25750.80    26194.06    431.68 o
   8   4  10     1105.24     1151.97     76.13 o
   9   4  10    23917.05    24442.27    449.45 o
  10   4  10       46.56      -12.17     65.28 o
  11   4  10     8530.65     8304.06    213.33 o
  12   4  10     3356.63     3138.16    132.87 o
  13   4  10     1367.40     1420.07    117.01 o
  14   4  10      256.29      228.44     75.83 o
  15   4  10    16346.69    15283.95    493.59 o
  16   4  10      342.14      200.98     97.09 o
  17   4  10     9837.89     9835.04    296.78 o
  18   4  10       12.90       44.02    116.74 o
  19   4  10      230.89      185.28    140.59 o
  20   4  10        7.01      -42.24    165.99 o
  21   4  10      458.93      525.51    194.32 o
  22   4  10      362.99      321.56    187.72 o
   1   5  10    29883.36    30302.78    412.14 o
   2   5  10     4650.40     4319.32    102.21 o
   3   5  10   181887.23   186973.05   2693.89 o
   4   5  10     3281.65     3178.28    104.15 o
   5   5  10   166221.31   172573.06   2707.90 o
   6   5  10        5.00       32.58     59.01 o
   7   5  10    25360.26    26141.09    432.75 o
   8   5  10     4258.50     4150.61    145.64 o
   9   5  10    15496.61    14978.29    413.65 o
  10   5  10     2643.94     2508.86    167.29 o
  11   5  10    80195.38    82522.45   1475.61 o
  12   5  10      887.03      598.17    100.19 o
  13   5  10    74727.00    75075.46   1487.69 o
  14   5  10      111.82      145.42     87.23 o
  15   5  10    13897.73    13769.19    318.88 o
  16   5  10      177.44      150.49     97.09 o
  17   5  10     5491.03     5304.31    214.01 o
  18   5  10      696.51      761.55    137.31 o
  19   5  10    32484.58    33097.98    743.16 o
  20   5  10      888.45      896.83    171.00 o
  21   5  10    23533.50    23835.21    708.75 o
  22   5  10        2.11     -231.28    186.84 o
   0   6  10      570.89      469.29     73.51 o
   1   6  10     1170.12     1181.53     59.07 o
   2   6  10     3399.73     3418.30     85.65 o
   3   6  10       32.44      152.06     45.92 o
   4   6  10      313.81      382.95     51.54 o
   5   6  10     7131.03     7357.19    163.12 o
   6   6  10       47.85       46.45     58.25 o
   7   6  10     6060.88     5537.22    227.73 o
   8   6  10     3557.13     3383.10    127.21 o
   9   6  10       70.28       70.48     62.34 o
  10   6  10     2210.94     2258.95    102.56 o
  11   6  10     1265.82     1337.34    101.06 o
  12   6  10      191.90      264.72     85.39 o
  13   6  10     1598.21     1627.56    114.12 o
  14   6  10      719.22      665.66    101.65 o
  15   6  10     3212.77     2981.97    149.87 o
  16   6  10      228.50      189.13    103.26 o
  17   6  10     1167.95     1135.35    127.13 o
  18   6  10       12.46      -76.41    118.62 o
  19   6  10      372.24      430.47    138.39 o
  20   6  10      318.34      383.57    159.50 o
  21   6  10     1726.70     1671.52    233.93 o
   1   7  10     8605.69     8567.66    158.72 o
   2   7  10      788.81      887.85     56.27 o
   3   7  10    50249.54    52260.24    649.92 o
   4   7  10      248.18      446.58     54.79 o
   5   7  10    61678.03    62630.81    925.59 o
   6   7  10      774.51      785.83     71.33 o
   7   7  10    10244.02     9804.45    204.02 o
   8   7  10      710.47      655.04     65.88 o
   9   7  10     8432.66     8562.46    223.83 o
  10   7  10      451.62      511.31     81.35 o
  11   7  10    54850.78    54224.96    992.86 o
  12   7  10       31.01      109.45     79.26 o
  13   7  10    46417.07    46808.51    870.74 o
  14   7  10       13.09        4.92     89.60 o
  15   7  10     6323.12     6311.07    208.66 o
  16   7  10     1455.62     1453.74    139.65 o
  17   7  10     5308.17     4972.65    202.14 o
  18   7  10      433.03      463.95    123.76 o
  19   7  10    19600.56    19187.74    474.31 o
  20   7  10      131.58       -9.64    139.08 o
  21   7  10    14931.70    14874.57    472.57 o
   0   8  10      263.80      380.73     73.67 o
   1   8  10    50032.99    51424.35    677.34 o
   2   8  10      389.97      531.62     55.87 o
   3   8  10     7053.12     6836.27    134.95 o
   4   8  10      611.06      502.76     58.75 o
   5   8  10     6416.23     6650.49    179.49 o
   6   8  10     6468.24     6409.90    182.48 o
   7   8  10    23948.06    24134.42    397.55 o
   8   8  10      131.23      171.09     69.09 o
   9   8  10    20525.14    20261.67    352.55 o
  10   8  10     4931.16     4474.75    163.63 o
  11   8  10     4444.15     4070.48    185.93 o
  12   8  10      105.82      145.10     69.88 o
  13   8  10     1590.61     1622.70    122.41 o
  14   8  10       24.60      -25.27     93.65 o
  15   8  10    15615.20    15667.10    357.77 o
  16   8  10      141.04      237.12    111.13 o
  17   8  10    15088.77    15289.16    451.02 o
  18   8  10      120.15      155.38    122.54 o
  19   8  10     2285.59     2412.80    222.11 o
  20   8  10      168.40       96.56    142.67 o
   1   9  10     1667.75     1660.35     75.84 o
   2   9  10       46.75       91.19     51.43 o
   3   9  10     8789.34     8820.85    160.66 o
   4   9  10      568.58      716.99     62.62 o
   5   9  10    15455.68    15658.56    335.40 o
   6   9  10     3699.73     3612.51    113.54 o
   7   9  10     3166.80     3093.61    107.12 o
   8   9  10      139.49      184.39     72.12 o
   9   9  10      981.79     1119.51     90.40 o
  10   9  10       60.91       50.07     60.33 o
  11   9  10     9515.42     9286.00    215.94 o
  12   9  10      103.33       89.80     84.82 o
  13   9  10     7852.55     7743.99    236.04 o
  14   9  10      564.10      482.14    113.00 o
  15   9  10      550.72      598.33    121.43 o
  16   9  10       85.47       29.58    114.18 o
  17   9  10     2555.63     3003.50    188.15 o
  18   9  10       21.86       64.22    136.33 o
  19   9  10     6796.02     7255.99    280.12 o
  20   9  10       22.58      107.15    168.83 o
   0  10  10        4.06       33.86     88.84 o
   1  10  10    74191.73    74487.70   1127.64 o
   2  10  10      481.38      418.84     53.43 o
   3  10  10    16541.39    16267.35    290.84 o
   4  10  10       84.38       78.54     57.14 o
   5  10  10    15073.88    15399.38    283.49 o
   6  10  10      474.31      432.22     74.31 o
   7  10  10    81670.34    81492.85   1323.13 o
   8  10  10      123.82      159.63     68.39 o
   9  10  10    63789.62    63144.09   1506.40 o
  10  10  10      283.51      150.93     74.77 o
  11  10  10     8652.01     8539.86    228.78 o
  12  10  10       32.86     -126.78     94.74 o
  13  10  10     3833.72     3596.99    171.09 o
  14  10  10      125.20      210.89    111.52 o
  15  10  10    30241.13    30825.65    604.46 o
  16  10  10      104.39      117.54    121.65 o
  17  10  10    34230.74    35420.37    733.82 o
  18  10  10       42.92      131.17    132.54 o
  19  10  10     7894.94     7988.19    280.48 o
   1  11  10      106.49       60.35     67.65 o
   2  11  10      726.66      734.99     81.67 o
   3  11  10      376.83      349.30     64.92 o
   4  11  10     2161.52     2135.01    106.79 o
   5  11  10     1969.15     1888.84    113.62 o
   6  11  10     1477.73     1497.53    105.80 o
   7  11  10       94.02      -30.05     89.19 o
   8  11  10      885.06      886.49    109.90 o
   9  11  10        4.03      -25.23     94.31 o
  10  11  10     1523.51     1163.33    151.99 o
  11  11  10     1037.54      672.02    174.19 o
  12  11  10      893.87      905.63    161.05 o
  13  11  10      515.92      464.34    151.55 o
  14  11  10       76.73      123.33    143.00 o
  15  11  10      475.35      578.77    161.78 o
  16  11  10      303.95      287.80    160.97 o
  17  11  10      670.11      490.32    174.46 o
  18  11  10      160.10      153.81    174.81 o
   0  12  10     1300.54     1206.84    155.14 o
   1  12  10    89970.68    90120.99   1459.18 o
   2  12  10      318.22      338.38     93.88 o
   3  12  10    15170.23    15349.71    310.21 o
   4  12  10        1.61       43.70     84.24 o
   5  12  10     9047.55     8849.10    264.98 o
   6  12  10     3076.67     2970.80    147.51 o
   7  12  10    54685.09    54912.04   1022.78 o
   8  12  10      399.51      472.49    119.09 o
   9  12  10    60686.54    61579.91   1138.63 o
  10  12  10      429.46      461.60    142.43 o
  11  12  10    14965.32    14880.65    534.18 o
  12  12  10      144.15      165.30    139.31 o
  13  12  10     3492.54     3364.83    256.92 o
  14  12  10     1053.54     1462.03    189.51 o
  15  12  10    26817.72    27215.93    973.57 o
  16  12  10     1222.34     1350.56    196.76 o
  17  12  10    20838.76    21109.55    655.39 o
   1  13  10     5280.94     4899.02    182.71 o
   2  13  10     1103.44     1071.38    117.04 o
   3  13  10    23684.68    22409.72    450.94 o
   4  13  10      563.50     1011.43    126.87 o
   5  13  10    14369.75    14555.26    533.41 o
   6  13  10      191.33      243.28    131.69 o
   7  13  10      575.23      515.57    138.94 o
   8  13  10      147.78      264.83    134.97 o
   9  13  10     4891.37     4676.01    234.81 o
  10  13  10      292.06      247.63    161.75 o
  11  13  10    13148.12    12428.85    447.84 o
  12  13  10     1312.75     1590.41    256.50 o
  13  13  10     7742.05     7764.20    355.41 o
  14  13  10      128.90       26.02    174.56 o
  15  13  10      754.98      829.10    224.88 o
  16  13  10      459.46      337.00    205.35 o
   0  14  10      291.50      616.18    150.80 o
   1  14  10    25031.96    24687.15    496.85 o
   2  14  10      108.34      133.89    103.53 o
   3  14  10     2611.47     2556.21    153.57 o
   4  14  10      123.67       63.15    110.25 o
   5  14  10     2932.63     2942.41    196.15 o
   6  14  10      100.70       26.53    129.89 o
   7  14  10    11144.19    10635.21    381.67 o
   8  14  10       47.24      120.69    139.22 o
   9  14  10    11081.04    11057.41    418.88 o
  10  14  10       57.86      194.88    167.17 o
  11  14  10     3022.20     3104.96    322.70 o
  12  14  10       10.91      148.47    182.39 o
  13  14  10      411.64      551.51    198.68 o
  14  14  10      180.57      150.51    200.71 o
   1  15  10     4519.08     4243.13    186.72 o
   2  15  10       81.99      226.86    111.66 o
   3  15  10    26198.45    26287.36    576.16 o
   4  15  10      219.66      278.93    143.47 o
   5  15  10    22673.01    21899.26    563.91 o
   6  15  10      534.79      551.51    156.43 o
   7  15  10     2058.05     2349.06    199.52 o
   8  15  10        0.51     -108.27    158.89 o
   9  15  10     5733.41     5218.50    304.66 o
  10  15  10       14.50       -9.13    173.72 o
  11  15  10    21362.47    21588.99    887.19 o
  12  15  10       11.43        7.14    182.52 o
   0  16  10      209.82       96.91    176.55 o
   1  16  10      282.62      336.98    118.97 o
   2  16  10        2.42      -87.67    124.31 o
   3  16  10       65.89      -27.15    126.38 o
   4  16  10       82.97       97.89    147.85 o
   5  16  10      150.26      -17.41    146.98 o
   6  16  10      100.85      247.48    154.91 o
   7  16  10       93.82      156.16    181.23 o
   8  16  10       63.45      190.58    186.02 o
   9  16  10        8.65       71.06    183.26 o
  10  16  10      155.25      235.64    194.13 o
   1  17  10     4099.21     3289.16    205.17 o
   2  17  10        9.29     -193.25    128.84 o
   3  17  10    23700.10    23111.33    606.51 o
   4  17  10        4.65      223.88    154.93 o
   5  17  10    20466.05    21001.79    574.83 o
   6  17  10        4.17     -112.58    151.30 o
   7  17  10     3417.02     3412.84    281.89 o
   0  18  10     1032.93     1225.95    304.83 o
   1  18  10     5264.05     4985.14    270.67 o
   2  18  10      357.15      436.11    177.97 o
   1   1  11     1651.99     1483.90    109.37 o
   2   1  11    60217.36    59373.58   1016.34 o
   3   1  11    11267.74    10952.63    279.84 o
   4   1  11   135444.72   139196.03   2550.79 o
   5   1  11    15862.12    16395.52    477.26 o
   6   1  11    70000.72    74415.95   1410.87 o
   7   1  11     2953.76     2904.84    129.29 o
   8   1  11     1368.56     1453.68     72.49 o
   9   1  11     3502.98     3756.10    129.89 o
  10   1  11    41133.93    42395.42    724.12 o
  11   1  11    28615.55    30082.13    539.76 o
  12   1  11    53038.24    53711.86    904.05 o
  13   1  11     6068.10     6182.21    244.90 o
  14   1  11    31371.09    30837.65    685.23 o
  15   1  11       79.21      -36.83    121.45 o
  16   1  11      147.07       98.54    136.05 o
  17   1  11     5732.98     5523.82    276.85 o
  18   1  11    14389.19    14125.42    474.54 o
  19   1  11     7542.67     6904.89    330.52 o
  20   1  11    23334.45    23008.92    682.99 o
  21   1  11     4133.56     3701.87    296.06 o
  22   1  11    10807.38     9704.10    718.44 o
   0   2  11    15475.44    14811.86    438.60 o
   1   2  11    35369.83    35498.18    639.01 o
   2   2  11    16950.39    16209.65    427.60 o
   3   2  11     1626.44     1404.94     98.46 o
   4   2  11     7561.59     7933.37    212.04 o
   5   2  11     7284.43     7773.59    192.45 o
   6   2  11    20477.81    20679.48    415.28 o
   7   2  11    12951.54    12802.28    328.77 o
   8   2  11    32930.83    33945.90    637.94 o
   9   2  11    19352.66    18621.71    604.01 o
  10   2  11     4679.00     4592.43    140.21 o
  11   2  11     2994.03     2968.08    129.35 o
  12   2  11      567.63      604.21     81.55 o
  13   2  11     1475.89     1351.25    126.09 o
  14   2  11     3857.12     3520.88    157.12 o
  15   2  11     3795.61     3928.74    242.35 o
  16   2  11    15378.80    14408.08    460.87 o
  17   2  11     4017.83     3343.47    232.45 o
  18   2  11     6143.96     6570.69    338.77 o
  19   2  11      941.27      905.56    191.39 o
  20   2  11     2055.24     2223.09    232.78 o
  21   2  11      160.93      169.31    181.07 o
  22   2  11      858.07      945.09    219.39 o
   1   3  11      797.38      952.36     71.66 o
   2   3  11    26898.24    25833.71    544.84 o
   3   3  11     2452.64     2362.38    127.63 o
   4   3  11    70940.10    74893.87   1116.31 o
   5   3  11      197.87      279.77     56.39 o
   6   3  11    29999.27    32229.92    517.53 o
   7   3  11     1518.03     1439.20     81.74 o
   8   3  11       54.61      -44.08     61.67 o
   9   3  11      953.74      924.84     84.30 o
  10   3  11    26201.28    26881.70    493.28 o
  11   3  11     2158.78     2164.55    105.84 o
  12   3  11    34674.93    35659.91    635.94 o
  13   3  11     8219.95     8037.68    220.92 o
  14   3  11     9827.20     9882.03    254.90 o
  15   3  11     1661.04     1720.04    121.28 o
  16   3  11       28.20     -117.29    112.05 o
  17   3  11      153.91      180.68    130.15 o
  18   3  11    11914.58    12377.83    393.69 o
  19   3  11      150.88      116.54    168.38 o
  20   3  11    15209.32    15567.59    533.82 o
  21   3  11     1247.63     1018.46    211.83 o
  22   3  11     5606.77     4974.90    327.54 o
   0   4  11   175144.22   172733.31   3414.26 o
   1   4  11    29000.40    29094.86    457.52 o
   2   4  11    75948.78    77455.73   1078.36 o
   3   4  11     7497.42     7702.69    189.36 o
   4   4  11     1371.17     1312.83     82.97 o
   5   4  11      207.01      254.43     63.19 o
   6   4  11    86141.29    89425.90   1324.12 o
   7   4  11     9509.21     9673.06    207.41 o
   8   4  11   126837.70   131412.25   1913.02 o
   9   4  11    25297.68    25801.44    437.95 o
  10   4  11    39449.16    39993.92    697.29 o
  11   4  11     6119.33     5910.86    180.70 o
  12   4  11      116.94      100.23     80.47 o
  13   4  11       52.11      127.92     84.24 o
  14   4  11    19999.42    19408.48    401.25 o
  15   4  11     2699.34     2635.07    142.47 o
  16   4  11    39930.34    38487.20    769.92 o
  17   4  11     5055.47     4769.79    235.61 o
  18   4  11    17695.88    17648.12    492.43 o
  19   4  11     3187.87     3137.60    215.94 o
  20   4  11       36.27      -45.89    168.26 o
  21   4  11      109.37      125.69    191.30 o
  22   4  11     9778.63     9619.67    432.98 o
   1   5  11        6.06       -1.84     41.04 o
   2   5  11       56.79       56.69     40.71 o
   3   5  11     7272.28     7071.91    157.00 o
   4   5  11     4359.27     4024.97    120.95 o
   5   5  11    13474.51    14045.05    291.86 o
   6   5  11      971.71      862.63     76.85 o
   7   5  11     4955.94     5306.18    147.27 o
   8   5  11      111.73      120.45     65.00 o
   9   5  11     2359.09     2017.44    102.81 o
  10   5  11     3475.00     3171.40    139.07 o
  11   5  11      785.90      936.46    115.78 o
  12   5  11     3806.87     3757.76    207.69 o
  13   5  11      965.36     1065.14    107.22 o
  14   5  11      413.72      413.08     96.30 o
  15   5  11      182.26      104.18     78.97 o
  16   5  11      925.70      690.72    123.10 o
  17   5  11        3.27       94.46    127.83 o
  18   5  11       10.64      -21.08    138.08 o
  19   5  11      170.90      411.80    159.61 o
  20   5  11      189.29      151.87    165.54 o
  21   5  11        2.24       69.43    201.30 o
   0   6  11   120238.86   126205.20   2362.75 o
   1   6  11    18356.17    18651.85    266.23 o
   2   6  11    78337.50    81656.49   1038.28 o
   3   6  11     1456.68     1511.78     81.58 o
   4   6  11        9.95       50.64     46.61 o
   5   6  11     4142.93     3865.14    225.09 o
   6   6  11    35848.57    35660.27    761.07 o
   7   6  11    10925.10     9965.64    465.75 o
   8   6  11    59011.95    59537.40   1193.36 o
   9   6  11    11530.82    11517.41    293.35 o
  10   6  11    35717.40    36116.04    634.50 o
  11   6  11     3752.18     3482.32    160.78 o
  12   6  11       58.21      105.24     66.15 o
  13   6  11      609.34      522.48     94.22 o
  14   6  11    18781.42    19126.81    403.86 o
  15   6  11    10164.66    10094.02    273.19 o
  16   6  11    38360.35    39528.74    725.51 o
  17   6  11     4149.40     3922.00    182.44 o
  18   6  11    17818.92    18452.45    508.02 o
  19   6  11      618.75      529.17    165.66 o
  20   6  11       18.81      -84.33    154.66 o
  21   6  11       36.41     -114.32    190.33 o
   1   7  11     1184.41     1274.59     67.51 o
   2   7  11     7682.13     7342.09    140.64 o
   3   7  11      439.39      533.59     54.57 o
   4   7  11    17106.59    16860.88    265.91 o
   5   7  11      113.74      126.16     62.37 o
   6   7  11     7748.49     7735.13    221.91 o
   7   7  11      275.93      215.75     56.58 o
   8   7  11      639.14      461.41     69.12 o
   9   7  11      394.59      506.20     85.25 o
  10   7  11    14554.73    14296.82    296.40 o
  11   7  11      814.63      897.57     95.98 o
  12   7  11    16721.95    15365.12    522.17 o
  13   7  11      143.84       83.28     85.89 o
  14   7  11     6083.44     5712.31    196.53 o
  15   7  11       39.11       23.55     99.32 o
  16   7  11        0.06     -105.50    105.31 o
  17   7  11      171.67      133.88    115.79 o
  18   7  11     4389.59     4293.49    309.55 o
  19   7  11     1485.07     1872.94    204.04 o
  20   7  11     3988.52     3894.34    368.26 o
   0   8  11    22882.14    23808.29    521.66 o
   1   8  11     3219.06     3295.20     97.99 o
   2   8  11    17870.04    18052.78    266.35 o
   3   8  11     2281.85     2324.16     84.72 o
   4   8  11        0.42       19.19     53.30 o
   5   8  11      446.24      336.64     67.35 o
   6   8  11    21746.37    22209.60    392.51 o
   7   8  11    11040.06    10567.59    223.33 o
   8   8  11    46110.76    45159.96    888.11 o
   9   8  11     8468.28     7918.61    235.02 o
  10   8  11    19178.76    18452.25    577.43 o
  11   8  11      146.90      175.15     59.83 o
  12   8  11      501.33      579.30     96.51 o
  13   8  11     4777.15     4541.55    176.34 o
  14   8  11     8711.59     8765.79    253.93 o
  15   8  11     8179.19     7842.14    247.57 o
  16   8  11    13932.95    13842.69    343.83 o
  17   8  11     2911.80     2933.17    174.16 o
  18   8  11     9414.64     9610.34    293.84 o
  19   8  11       94.80      113.81    160.34 o
  20   8  11      111.66      178.54    191.48 o
   1   9  11     5710.32     5543.73    134.35 o
   2   9  11    15815.90    16026.10    247.66 o
   3   9  11    24318.34    24791.89    347.18 o
   4   9  11    51850.93    53779.24    713.61 o
   5   9  11    13665.30    14195.58    270.44 o
   6   9  11    25041.12    24503.95    439.52 o
   7   9  11      970.34      986.66     88.53 o
   8   9  11     1871.55     1901.76    105.13 o
   9   9  11     4480.48     4189.18    140.60 o
  10   9  11     9220.04     9164.03    218.01 o
  11   9  11     8863.76     9092.03    253.96 o
  12   9  11    27799.27    28172.37    542.99 o
  13   9  11     9665.45     9375.95    268.50 o
  14   9  11    15381.13    15431.76    366.31 o
  15   9  11      409.16      289.82    119.84 o
  16   9  11      358.89      365.62    129.22 o
  17   9  11     1674.31     1617.01    167.78 o
  18   9  11     7657.69     8286.31    404.76 o
  19   9  11     4428.79     4593.36    301.47 o
   0  10  11      965.88      846.10    102.53 o
   1  10  11     2295.48     2135.80    122.31 o
   2  10  11     3177.03     3352.76    226.90 o
   3  10  11      573.43      490.82     68.43 o
   4  10  11     2418.50     2375.71    151.41 o
   5  10  11       36.41       38.97     53.08 o
   6  10  11     2469.48     2432.55    112.51 o
   7  10  11     1560.25     1643.36    102.91 o
   8  10  11     8565.10     8635.73    223.87 o
   9  10  11      902.68      892.96    106.35 o
  10  10  11     1340.53     1304.27    115.69 o
  11  10  11      154.15      116.11     90.10 o
  12  10  11      177.69       97.63    106.30 o
  13  10  11       16.40       55.31    106.32 o
  14  10  11     2561.76     2810.96    169.73 o
  15  10  11       30.49       -1.48    119.45 o
  16  10  11     3787.10     4243.62    204.09 o
  17  10  11       22.56       15.06    131.03 o
  18  10  11      461.60      713.28    150.65 o
   1  11  11     1961.20     2005.06    104.82 o
   2  11  11    33360.74    33128.43    558.81 o
   3  11  11    15790.63    15342.93    275.05 o
   4  11  11    68453.16    69771.48   1088.95 o
   5  11  11    15225.57    15251.52    559.53 o
   6  11  11    37534.37    38574.88    647.26 o
   7  11  11     6380.13     6042.41    279.35 o
   8  11  11      747.62      719.67    110.26 o
   9  11  11      502.74      331.44     90.53 o
  10  11  11    25817.98    25050.92    714.81 o
  11  11  11     3917.16     3859.43    194.98 o
  12  11  11    42629.91    44726.66   1088.16 o
  13  11  11     6800.12     6642.85    283.10 o
  14  11  11    19386.42    19855.58    660.47 o
  15  11  11     3033.19     3004.87    224.90 o
  16  11  11      722.67      690.85    175.81 o
  17  11  11      438.01      518.78    179.17 o
   0  12  11     2654.85     2460.14    183.32 o
   1  12  11     2392.31     2304.25    124.23 o
   2  12  11     3526.17     3431.54    140.20 o
   3  12  11       60.46       56.25     74.46 o
   4  12  11        0.39      -34.40     84.25 o
   5  12  11     1034.39      703.17    136.01 o
   6  12  11     5061.88     4850.93    203.83 o
   7  12  11     1555.58     1776.30    147.99 o
   8  12  11     6154.31     5928.85    226.01 o
   9  12  11       41.89      105.94    117.31 o
  10  12  11     1568.23     1445.33    169.33 o
  11  12  11       32.45       -2.74    137.55 o
  12  12  11      333.63      489.87    154.38 o
  13  12  11       28.56       -0.89    150.83 o
  14  12  11     2159.83     2189.44    239.21 o
  15  12  11      105.75       59.33    163.54 o
  16  12  11     2286.06     2247.81    227.48 o
   1  13  11      716.46      695.82    110.25 o
   2  13  11    20755.98    20328.90    465.14 o
   3  13  11     7790.56     7762.80    256.51 o
   4  13  11    38471.05    38953.60    769.51 o
   5  13  11     6349.43     6860.84    460.70 o
   6  13  11    16245.57    16586.24    450.90 o
   7  13  11     1052.49     1242.82    158.97 o
   8  13  11      239.27      253.11    138.65 o
   9  13  11       93.28       54.35    135.40 o
  10  13  11    13792.05    13710.76    536.66 o
  11  13  11     1886.16     1541.01    216.44 o
  12  13  11    23202.70    23804.63   1124.42 o
  13  13  11     4116.85     4473.26    344.97 o
  14  13  11    12892.56    14493.01    520.07 o
  15  13  11     2237.84     2270.69    261.00 o
   0  14  11    27850.09    29491.70    872.47 o
   1  14  11      914.04      875.83    134.01 o
   2  14  11    14786.60    14599.80    381.68 o
   3  14  11       33.00       14.09    116.36 o
   4  14  11       75.25       91.17    117.53 o
   5  14  11       67.65      134.03    132.29 o
   6  14  11    10849.18    10752.60    360.20 o
   7  14  11      372.55      434.50    153.67 o
   8  14  11    20674.80    20668.67    859.21 o
   9  14  11     1057.54      734.11    191.18 o
  10  14  11     7690.01     8078.64    575.96 o
  11  14  11      905.10      809.58    196.42 o
  12  14  11        2.03      237.31    186.48 o
  13  14  11      183.14      480.02    203.73 o
   1  15  11      371.80      480.67    132.20 o
   2  15  11      574.56      681.48    138.56 o
   3  15  11     1916.41     1821.17    165.71 o
   4  15  11     2423.29     2451.01    285.34 o
   5  15  11     1471.33     1483.86    180.58 o
   6  15  11     3017.27     3208.33    220.57 o
   7  15  11      107.29       46.41    149.63 o
   8  15  11      128.70       65.77    171.36 o
   9  15  11      111.23     -166.31    164.88 o
  10  15  11      881.87     1043.44    210.54 o
  11  15  11      964.35      853.12    210.91 o
  12  15  11     1324.88     1504.20    239.18 o
   0  16  11    25976.19    25921.93   1022.12 o
   1  16  11     5496.41     5249.20    257.78 o
   2  16  11    10726.59    11257.77    346.21 o
   3  16  11      693.30      724.18    168.01 o
   4  16  11        0.68      -91.30    140.49 o
   5  16  11     3500.72     3368.86    232.57 o
   6  16  11     9140.90     9038.95    348.88 o
   7  16  11     8073.84     8118.26    381.02 o
   8  16  11    20357.40    20954.37    646.74 o
   9  16  11     1623.79     1815.59    238.97 o
   1  17  11      592.25      473.48    182.33 o
   2  17  11      236.78      214.35    159.57 o
   3  17  11     3132.67     3035.88    259.31 o
   4  17  11      359.26      454.39    173.61 o
   5  17  11     2578.73     2233.64    223.17 o
   6  17  11      438.50      427.01    175.13 o
   0   0  12    40724.84    37928.30   1763.76 o
   1   0  12    81499.35    82154.63   1954.80 o
   2   0  12    38091.70    39041.63    994.65 o
   3   0  12    12818.07    11640.27    376.88 o
   4   0  12       64.93      141.03     96.66 o
   5   0  12    11218.93    11625.11    492.92 o
   6   0  12    56707.33    60079.51   1897.19 o
   7   0  12    33989.78    33257.60    923.69 o
   8   0  12    65397.70    62225.26   3507.44 o
   9   0  12    28013.07    27511.73    790.46 o
  10   0  12    29060.83    28775.25    825.52 o
  11   0  12     5084.46     4907.19    263.33 o
  12   0  12     1683.44     1924.09    186.00 o
  13   0  12      384.32      663.40    223.70 o
  14   0  12    32604.56    32426.73   1157.31 o
  15   0  12     3919.12     3980.97    334.66 o
  16   0  12    50899.11    46758.63   1591.54 o
  17   0  12    18730.69    16769.98    757.28 o
  18   0  12    11280.89    11299.78    595.42 o
  19   0  12    11251.62    10018.27    583.82 o
  20   0  12     2155.46     2478.16    482.54 o
  21   0  12       59.07      -56.37    233.15 o
  22   0  12    12452.51    12748.08    927.26 o
   1   1  12       17.76       80.32     93.04 o
   2   1  12    14707.38    13516.06    296.84 o
   3   1  12      109.66      169.53     78.02 o
   4   1  12    27969.10    28264.13    597.45 o
   5   1  12     1695.77     1677.90    102.60 o
   6   1  12    14434.89    15315.83    452.76 o
   7   1  12      108.49       65.33     55.87 o
   8   1  12      880.65      904.72     83.40 o
   9   1  12     1303.28     1261.77    122.87 o
  10   1  12    10404.67     9889.58    270.94 o
  11   1  12     2342.58     2275.51    138.35 o
  12   1  12    13073.42    12869.85    336.66 o
  13   1  12      230.47       51.04    108.71 o
  14   1  12     1203.55     1315.94    167.64 o
  15   1  12      372.68      336.29    137.75 o
  16   1  12        3.17      -77.47    132.09 o
  17   1  12       11.09      -21.00    143.02 o
  18   1  12     1820.30     1706.62    204.55 o
  19   1  12      953.64      844.22    195.95 o
  20   1  12     2519.85     2444.63    248.80 o
  21   1  12     1922.07     2039.30    252.04 o
  22   1  12      153.47      183.23    202.12 o
   0   2  12    49124.88    48608.04   1207.73 o
   1   2  12    42443.22    40946.46    733.43 o
   2   2  12    24830.39    23443.40    507.00 o
   3   2  12     5110.73     4719.11    172.01 o
   4   2  12      164.43      160.40     74.47 o
   5   2  12     8038.43     7980.96    223.24 o
   6   2  12    18387.81    19196.05    392.43 o
   7   2  12    26184.52    26718.65    485.94 o
   8   2  12    41075.18    41240.33    796.99 o
   9   2  12    36491.75    35438.62    670.94 o
  10   2  12    21218.95    21366.40    411.50 o
  11   2  12     7742.02     7097.79    234.33 o
  12   2  12       12.72      -20.62     98.02 o
  13   2  12     3161.38     3227.80    181.96 o
  14   2  12    10107.49    10331.32    327.16 o
  15   2  12    22382.69    22404.72    624.32 o
  16   2  12    18104.64    17957.13    647.58 o
  17   2  12    15037.36    14842.97    489.21 o
  18   2  12     9931.55     9620.61    436.23 o
  19   2  12     1359.49     1248.32    196.50 o
  20   2  12      179.80      110.83    171.76 o
  21   2  12     1061.75      832.20    218.10 o
  22   2  12     5673.03     5324.56    340.76 o
   1   3  12    11120.47    10665.96    225.45 o
   2   3  12    32438.02    33240.85    684.43 o
   3   3  12    32753.89    32280.46    767.02 o
   4   3  12    91394.22    98164.16   1537.92 o
   5   3  12    18121.57    18633.65    355.23 o
   6   3  12    31799.65    33060.91    538.10 o
   7   3  12     1275.19     1134.81     80.74 o
   8   3  12      601.00      587.98     74.15 o
   9   3  12     3876.77     3902.82    143.99 o
  10   3  12    15429.16    15517.81    339.76 o
  11   3  12    20915.25    21211.86    391.13 o
  12   3  12    35615.46    35980.59    716.42 o
  13   3  12     7383.36     7766.43    287.50 o
  14   3  12    14307.37    13831.93    483.68 o
  15   3  12      845.65      876.03    128.08 o
  16   3  12      229.23      291.69    131.78 o
  17   3  12      995.98     1034.30    181.50 o
  18   3  12     3555.15     3589.06    253.73 o
  19   3  12     4236.28     4062.26    278.07 o
  20   3  12     7596.50     7498.55    363.79 o
  21   3  12     7198.05     6906.29    364.69 o
   0   4  12    15710.26    15609.05    383.83 o
   1   4  12    18590.57    18881.94    339.37 o
   2   4  12    10794.60    10636.50    235.04 o
   3   4  12      548.33      459.86     69.25 o
   4   4  12     2306.83     2236.93    103.33 o
   5   4  12     8097.33     8428.05    208.50 o
   6   4  12     2341.89     2278.85     98.08 o
   7   4  12     6835.63     6778.96    172.96 o
   8   4  12    20229.19    20515.12    366.19 o
   9   4  12     3083.33     3049.85    121.36 o
  10   4  12     4578.35     4637.34    174.13 o
  11   4  12      201.94      279.73     85.98 o
  12   4  12      221.52      239.05     86.03 o
  13   4  12      186.73      313.97    107.26 o
  14   4  12     1885.89     1699.44    141.35 o
  15   4  12     2227.54     2107.67    156.43 o
  16   4  12     2270.42     2435.15    187.40 o
  17   4  12     2633.30     2711.39    201.71 o
  18   4  12     1529.12     1431.43    176.30 o
  19   4  12      553.63      435.80    159.88 o
  20   4  12      853.78     1326.81    219.63 o
  21   4  12      106.35      329.33    204.94 o
   1   5  12    10640.59     9975.93    190.49 o
   2   5  12    30688.95    31520.24    476.59 o
   3   5  12    66124.04    67962.23    962.23 o
   4   5  12    65667.38    68241.82   1039.09 o
   5   5  12    37069.77    38109.68    670.30 o
   6   5  12    41120.46    41533.36    814.69 o
   7   5  12     1198.62     1185.48     95.55 o
   8   5  12        2.21       65.26     66.95 o
   9   5  12     7253.54     7499.50    190.77 o
  10   5  12    22902.05    24173.05    426.81 o
  11   5  12    27184.14    28368.42    487.85 o
  12   5  12    32384.95    33484.27    593.61 o
  13   5  12    23191.72    23794.32    472.55 o
  14   5  12    24517.04    24631.26    539.06 o
  15   5  12     2945.59     2909.26    175.23 o
  16   5  12     2919.21     2992.32    176.46 o
  17   5  12     7212.37     7642.64    304.17 o
  18   5  12     4545.17     4454.15    246.39 o
  19   5  12    15592.80    15945.31    479.25 o
  20   5  12    18641.11    18481.80    537.58 o
  21   5  12     9416.96     9098.58    412.96 o
   0   6  12     6300.56     6394.08    207.20 o
   1   6  12    11842.13    11497.12    198.56 o
   2   6  12      615.79      641.77     55.49 o
   3   6  12      460.96      480.50     64.29 o
   4   6  12     2582.83     2494.44    105.69 o
   5   6  12     1738.85     1731.15     95.28 o
   6   6  12     1115.80     1110.37     81.77 o
   7   6  12     4488.73     4244.99    152.41 o
   8   6  12     1880.71     1916.12    113.12 o
   9   6  12     4435.32     4346.54    160.21 o
  10   6  12       81.67       21.93     75.88 o
  11   6  12     2033.90     1994.35    125.30 o
  12   6  12       89.37       42.62     88.90 o
  13   6  12      195.23      204.41     95.20 o
  14   6  12       58.44      -66.80     95.23 o
  15   6  12      862.08      940.54    139.08 o
  16   6  12      690.18      572.34    136.68 o
  17   6  12      390.02      322.23    131.82 o
  18   6  12       28.44      -59.02    144.79 o
  19   6  12       49.35      105.48    157.47 o
  20   6  12      157.71      165.13    164.42 o
   1   7  12     3209.57     3294.66     99.18 o
   2   7  12    47961.05    47914.28    642.39 o
   3   7  12    30775.54    30764.89    436.68 o
   4   7  12    45508.02    46971.53    702.30 o
   5   7  12    25865.88    26199.62    461.21 o
   6   7  12    24853.27    24487.38    507.89 o
   7   7  12     8558.31     7907.16    314.06 o
   8   7  12       10.15      -16.52     59.22 o
   9   7  12     1321.20     1266.27    115.06 o
  10   7  12    23919.62    23783.56    561.05 o
  11   7  12    14123.87    13924.61    564.01 o
  12   7  12    33061.85    33780.45    688.71 o
  13   7  12    19590.90    18692.14    479.49 o
  14   7  12     9920.08     9430.49    265.47 o
  15   7  12     7671.48     7422.90    235.96 o
  16   7  12     1239.21     1280.94    152.24 o
  17   7  12       73.38      157.17    132.58 o
  18   7  12    10279.87     9895.45    361.80 o
  19   7  12     5762.94     6067.21    292.00 o
  20   7  12    15572.50    16327.12    507.14 o
   0   8  12    46015.43    46496.64    937.37 o
   1   8  12    14475.47    14139.32    251.62 o
   2   8  12     7859.95     8608.00    230.76 o
   3   8  12     2736.00     2876.01    100.34 o
   4   8  12      356.54      323.73     63.76 o
   5   8  12      480.93      347.23     73.86 o
   6   8  12     8321.17     8240.87    195.31 o
   7   8  12     7773.21     7699.26    207.38 o
   8   8  12    30215.47    30969.33    738.77 o
   9   8  12    13421.73    12361.00    366.69 o
  10   8  12    14208.21    14160.66    322.10 o
  11   8  12     2375.69     2184.73    117.88 o
  12   8  12      184.99      212.95     86.07 o
  13   8  12     2207.45     1987.53    141.07 o
  14   8  12    12243.93    12286.27    316.53 o
  15   8  12     5389.94     5429.26    227.89 o
  16   8  12     9337.22     9178.41    308.28 o
  17   8  12     3610.09     3698.56    210.57 o
  18   8  12     3256.66     3467.13    212.45 o
  19   8  12      825.17      802.60    208.92 o
   1   9  12      302.63      362.80     64.66 o
   2   9  12      485.80      514.14     68.38 o
   3   9  12    10107.66    10247.22    198.85 o
   4   9  12     6654.42     7044.24    161.51 o
   5   9  12    13630.33    13168.58    412.79 o
   6   9  12     6047.07     5809.38    163.79 o
   7   9  12     3543.53     3460.70    131.69 o
   8   9  12      162.39      135.00     79.30 o
   9   9  12     1560.95     1568.05    109.78 o
  10   9  12     5592.45     5264.67    178.59 o
  11   9  12     3661.66     3980.07    161.64 o
  12   9  12     4272.99     4295.28    246.02 o
  13   9  12     3358.27     3435.39    175.94 o
  14   9  12     1505.36     1814.10    150.99 o
  15   9  12     1488.11     1558.88    149.94 o
  16   9  12        4.11       22.86    121.81 o
  17   9  12       24.32      -97.71    136.73 o
  18   9  12     2018.47     2271.18    213.18 o
  19   9  12     1869.51     1877.74    291.69 o
   0  10  12    72033.34    71222.50   1557.95 o
   1  10  12    19441.09    19962.18    376.17 o
   2  10  12    29839.68    30273.98    487.57 o
   3  10  12     6050.55     6093.21    187.31 o
   4  10  12       48.31       22.53     68.55 o
   5  10  12     3018.15     3110.45    155.79 o
   6  10  12    24736.39    25077.99    428.72 o
   7  10  12    26862.53    27317.90    490.97 o
   8  10  12    51828.28    51471.36    834.72 o
   9  10  12    19439.59    19947.68    394.54 o
  10  10  12    17378.51    17605.79    383.34 o
  11  10  12     1977.24     1896.32    134.03 o
  12  10  12      120.11      260.46    114.47 o
  13  10  12     1335.74     1267.82    141.90 o
  14  10  12    14326.11    15149.84    408.51 o
  15  10  12    10079.21    10537.01    310.32 o
  16  10  12    24369.71    24167.53    541.94 o
  17  10  12     9052.12     8984.76    319.63 o
  18  10  12    10569.38    10876.81    397.32 o
   1  11  12      262.93      263.42     88.88 o
   2  11  12     3979.25     3776.56    146.55 o
   3  11  12     1449.55     1328.00     97.23 o
   4  11  12     1569.75     1411.94    124.13 o
   5  11  12      325.50      157.23     72.10 o
   6  11  12     1249.07      778.22    138.58 o
   7  11  12       93.48       35.89     81.00 o
   8  11  12       24.56       -0.65     96.51 o
   9  11  12      219.07       38.98    105.41 o
  10  11  12      196.88      285.33    114.93 o
  11  11  12      137.48       63.45    123.74 o
  12  11  12      383.86      327.97    134.86 o
  13  11  12      724.34      918.73    169.10 o
  14  11  12      276.80      -34.08    151.68 o
  15  11  12      157.76       54.66    159.84 o
  16  11  12       79.20       25.76    168.12 o
  17  11  12      235.63      390.97    201.30 o
   0  12  12    33045.44    32601.83   1858.72 o
   1  12  12    18706.13    18164.83    555.46 o
   2  12  12    24545.05    24725.71    452.05 o
   3  12  12     2498.06     2667.55    138.27 o
   4  12  12      186.88      176.17     87.49 o
   5  12  12     5876.43     5800.43    238.93 o
   6  12  12    15063.91    14804.40    378.36 o
   7  12  12    19482.59    19738.39    458.69 o
   8  12  12    23078.79    24122.41    536.26 o
   9  12  12    12749.44    12670.58    355.27 o
  10  12  12    12031.94    12479.06    519.54 o
  11  12  12      823.49      999.52    167.87 o
  12  12  12     2064.59     2449.66    246.04 o
  13  12  12     4083.23     3993.95    243.37 o
  14  12  12     1847.19     1687.14    204.89 o
  15  12  12    15582.79    16332.53    491.83 o
  16  12  12    11008.49    11112.44    429.55 o
   1  13  12      949.69      909.17    150.93 o
   2  13  12     2857.32     2623.90    152.31 o
   3  13  12     7073.78     7342.61    253.42 o
   4  13  12     3617.37     3426.94    185.34 o
   5  13  12    11307.16    11151.41    360.14 o
   6  13  12     2550.90     2643.66    196.16 o
   7  13  12     4947.36     4497.12    237.11 o
   8  13  12       72.43      159.66    147.12 o
   9  13  12      750.81      740.81    167.96 o
  10  13  12     1983.96     1907.90    218.52 o
  11  13  12     7110.94     7057.07    347.43 o
  12  13  12     4641.96     4648.66    411.34 o
  13  13  12     8104.97     8507.57    389.77 o
  14  13  12     1923.66     1851.10    249.26 o
   0  14  12    14768.83    16314.46    731.44 o
   1  14  12     3686.20     3622.38    213.44 o
   2  14  12     8767.83     8376.41    312.07 o
   3  14  12     1765.20     1812.85    163.00 o
   4  14  12       22.26      -45.63    118.46 o
   5  14  12      144.02      278.48    145.48 o
   6  14  12     6515.31     6341.96    277.41 o
   7  14  12     3122.43     3364.94    247.85 o
   8  14  12    13356.29    13532.29    425.23 o
   9  14  12     5487.79     5390.55    311.94 o
  10  14  12     6590.63     7109.02    704.21 o
  11  14  12     1158.89     1338.95    221.24 o
  12  14  12      197.01      175.61    198.28 o
  13  14  12      326.37      412.93    210.64 o
   1  15  12     2454.96     2328.77    242.79 o
   2  15  12     7436.23     7289.37    296.67 o
   3  15  12    13173.94    13124.78    415.17 o
   4  15  12    16006.70    15578.28    462.49 o
   5  15  12    12618.42    13150.34    420.34 o
   6  15  12     4412.86     4355.85    250.22 o
   7  15  12     2568.42     2446.30    215.94 o
   8  15  12      108.35       26.71    187.25 o
   9  15  12     1249.72     1122.99    252.13 o
  10  15  12     6400.31     5796.47    340.44 o
  11  15  12     7542.61     8188.75    393.41 o
   0  16  12       12.32      153.30    257.15 o
   1  16  12       66.40      -71.45    157.01 o
   2  16  12       48.38     -163.51    140.22 o
   3  16  12        4.22      -80.37    165.07 o
   4  16  12       11.17      -87.81    171.24 o
   5  16  12       74.17      103.02    177.04 o
   6  16  12        1.28     -111.25    162.05 o
   7  16  12       63.77      139.76    167.39 o
   8  16  12       10.96      232.67    201.55 o
   1  17  12      745.61      657.62    203.47 o
   2  17  12    11295.36    10905.22    844.81 o
   3  17  12     6978.02     6850.36    351.08 o
   4  17  12    16881.74    16245.99    558.77 o
   1   1  13    27366.77    26627.87    571.57 o
   2   1  13     8509.78     8213.64    223.16 o
   3   1  13   120306.10   121083.80   2009.77 o
   4   1  13    11143.96    10459.59    292.09 o
   5   1  13    98354.45   101926.03   1912.42 o
   6   1  13     3630.37     3179.48    157.57 o
   7   1  13    13080.00    12497.29    542.34 o
   8   1  13      636.18      669.82    113.78 o
   9   1  13    12365.50    12672.55    355.09 o
  10   1  13     2060.20     1787.81    134.70 o
  11   1  13    60562.06    62066.27   1151.51 o
  12   1  13     4063.40     4046.16    207.23 o
  13   1  13    54546.23    55985.02   1162.20 o
  14   1  13     2935.35     2894.64    218.03 o
  15   1  13     7886.44     7576.13    323.26 o
  16   1  13      840.26      904.20    177.67 o
  17   1  13     5699.33     5332.74    299.99 o
  18   1  13      222.91       86.04    164.20 o
  19   1  13    30742.73    30856.12    846.06 o
  20   1  13      604.09      579.74    199.83 o
  21   1  13    21364.83    20731.75    684.69 o
   0   2  13      823.55      782.53     73.68 o
   1   2  13    37713.65    36955.61    677.75 o
   2   2  13     1134.18     1058.80    105.09 o
   3   2  13     9245.70     8559.97    253.11 o
   4   2  13       95.34      151.81     83.49 o
   5   2  13     8936.74     8866.50    221.07 o
   6   2  13     2254.65     2262.38    129.28 o
   7   2  13    41783.45    41696.09    781.04 o
   8   2  13     2927.04     2943.05    186.30 o
   9   2  13    35165.00    36577.27    793.09 o
  10   2  13      381.78      301.07    113.46 o
  11   2  13     6817.26     6453.32    222.16 o
  12   2  13      167.05      139.92    117.73 o
  13   2  13     4674.23     4460.62    216.69 o
  14   2  13      144.18      120.49    120.66 o
  15   2  13    21907.64    22112.45    744.95 o
  16   2  13       58.50      155.05    156.23 o
  17   2  13    13327.82    13129.38    466.24 o
  18   2  13       11.49       16.05    167.05 o
  19   2  13      805.77      957.71    204.52 o
  20   2  13       17.40      -40.04    178.56 o
  21   2  13     1635.93     1618.70    244.90 o
   1   3  13     8636.10     8430.06    215.88 o
   2   3  13    11906.33    11200.96    302.77 o
   3   3  13    25651.30    25697.27    647.24 o
   4   3  13     8113.38     7969.74    311.34 o
   5   3  13    20097.16    20270.08    424.31 o
   6   3  13      699.01      693.19     79.05 o
   7   3  13     7853.02     7870.59    191.45 o
   8   3  13      131.64      138.55     89.02 o
   9   3  13     1204.72     1266.45    118.96 o
  10   3  13      418.75      428.06    117.84 o
  11   3  13    18755.22    19278.01    484.58 o
  12   3  13     1014.46      929.45    135.65 o
  13   3  13    23688.19    23480.43    591.04 o
  14   3  13     1232.95      945.35    145.28 o
  15   3  13     5564.03     5159.35    237.94 o
  16   3  13      319.88      484.49    166.38 o
  17   3  13       83.99       88.33    151.48 o
  18   3  13     1880.30     2230.66    234.03 o
  19   3  13     4983.83     4664.80    298.98 o
  20   3  13      786.23      809.86    213.62 o
  21   3  13     9136.24     9318.09    431.39 o
   0   4  13     1956.65     1941.69    229.96 o
   1   4  13    85102.08    88423.42   1371.28 o
   2   4  13      421.37      351.89     74.54 o
   3   4  13    14834.51    13959.72    366.87 o
   4   4  13     1065.29     1228.16     97.20 o
   5   4  13     4267.71     4317.37    211.21 o
   6   4  13    11487.64    11489.59    306.77 o
   7   4  13    51111.32    52711.36    777.59 o
   8   4  13     5226.68     5397.96    201.11 o
   9   4  13    60644.66    63172.35    974.26 o
  10   4  13      132.98       87.94     86.47 o
  11   4  13    11358.20    11537.30    284.88 o
  12   4  13     1592.82     1861.44    145.57 o
  13   4  13     3698.15     3650.74    201.82 o
  14   4  13     4133.77     4117.69    198.16 o
  15   4  13    27588.09    27980.46    607.76 o
  16   4  13     5542.54     5615.72    262.27 o
  17   4  13    33805.52    34581.98    879.19 o
  18   4  13       67.07       95.34    172.66 o
  19   4  13    10066.95    10241.26    424.48 o
  20   4  13      731.46      757.33    213.97 o
  21   4  13     1627.61     1732.09    261.56 o
   1   5  13      331.89      377.69     70.99 o
   2   5  13      138.61       95.40     63.42 o
   3   5  13     5357.17     5207.38    151.94 o
   4   5  13      598.54      591.51     77.70 o
   5   5  13     7245.06     7326.62    328.14 o
   6   5  13     3423.54     3236.54    135.61 o
   7   5  13       12.60      -23.63     73.84 o
   8   5  13     1197.52     1248.95     94.08 o
   9   5  13     1997.19     1990.07    110.34 o
  10   5  13      166.78      141.09     77.84 o
  11   5  13       29.93       -8.44     88.87 o
  12   5  13        4.37      -22.10     94.07 o
  13   5  13      303.66      309.50    119.76 o
  14   5  13        4.36      119.84    115.96 o
  15   5  13      647.69      697.61    136.87 o
  16   5  13      201.20      216.03    128.20 o
  17   5  13       84.32      -36.13    133.38 o
  18   5  13      309.21      236.64    157.17 o
  19   5  13     2173.98     2364.72    223.61 o
  20   5  13        3.53       32.59    170.72 o
   0   6  13     4443.95     3934.77    243.12 o
   1   6  13    97042.79    98509.95   1389.17 o
   2   6  13     2157.35     2112.20    101.05 o
   3   6  13     6302.40     6211.06    152.26 o
   4   6  13        0.54        1.89     75.72 o
   5   6  13    16927.63    17638.66    334.46 o
   6   6  13      218.32      346.53     73.11 o
   7   6  13    72100.98    75626.56   1251.17 o
   8   6  13     2333.73     2448.18    131.46 o
   9   6  13    67871.13    70676.89   1181.77 o
  10   6  13     3959.33     4161.39    168.59 o
  11   6  13    15941.10    16259.09    366.05 o
  12   6  13      177.04      168.01    114.26 o
  13   6  13     6147.48     5942.37    227.93 o
  14   6  13     2551.56     2637.50    169.92 o
  15   6  13    35256.57    35359.30    739.89 o
  16   6  13     2886.96     3301.15    196.38 o
  17   6  13    24416.27    24204.16    622.94 o
  18   6  13      489.37      475.37    169.56 o
  19   6  13     5119.78     5228.23    280.11 o
  20   6  13       24.13     -102.66    174.06 o
   1   7  13      730.28      637.78     72.49 o
   2   7  13     5403.45     5281.91    143.23 o
   3   7  13     7402.11     7193.49    255.61 o
   4   7  13     9336.93     9056.70    205.61 o
   5   7  13    18801.42    18730.34    336.34 o
   6   7  13     2782.22     2814.81    112.43 o
   7   7  13     4238.68     4077.11    139.42 o
   8   7  13      207.81      105.76     75.22 o
   9   7  13     2492.93     2389.34    134.06 o
  10   7  13      303.33      258.09     97.34 o
  11   7  13     7152.40     6930.70    217.68 o
  12   7  13     1206.25     1342.87    128.54 o
  13   7  13     4578.95     4486.93    204.59 o
  14   7  13     2214.02     2610.90    176.18 o
  15   7  13     1042.08      990.15    147.47 o
  16   7  13      178.80      283.10    134.68 o
  17   7  13     1163.05     1430.38    167.61 o
  18   7  13       49.51       14.07    158.77 o
  19   7  13     5657.74     5980.97    300.33 o
   0   8  13     7333.62     8182.73    582.30 o
   1   8  13    61042.87    61448.66    856.93 o
   2   8  13     6177.42     6552.95    153.52 o
   3   8  13    10046.40    10002.29    198.07 o
   4   8  13      346.69      314.88     72.55 o
   5   8  13    10576.27    10810.28    231.26 o
   6   8  13     1624.27     1620.11    103.93 o
   7   8  13    47706.14    47929.06    787.05 o
   8   8  13     2957.17     2666.86    142.36 o
   9   8  13    20681.06    21468.38    480.15 o
  10   8  13     1554.49     1474.04    172.12 o
  11   8  13     1808.51     1498.70    155.10 o
  12   8  13     1828.13     1668.68    142.22 o
  13   8  13     4414.92     4199.91    212.08 o
  14   8  13      220.42      243.48    130.37 o
  15   8  13    19629.60    19787.29    484.68 o
  16   8  13      231.54      160.68    136.63 o
  17   8  13    16905.20    17447.96    463.49 o
  18   8  13     1395.71     1167.79    220.99 o
  19   8  13     1808.65     1998.33    246.00 o
   1   9  13    10176.79    10105.49    228.72 o
   2   9  13     1326.77     1235.62     85.29 o
   3   9  13    55982.64    58513.34    781.98 o
   4   9  13      244.72      267.89     71.52 o
   5   9  13    61253.99    63521.18    894.68 o
   6   9  13      228.71      272.14     83.95 o
   7   9  13    11651.86    12102.47    260.63 o
   8   9  13      344.47      299.72     88.71 o
   9   9  13     8645.00     8773.01    239.81 o
  10   9  13      122.78       86.51     96.98 o
  11   9  13    49187.78    51141.86    842.84 o
  12   9  13      730.33      801.02    119.96 o
  13   9  13    42329.68    43272.83    789.00 o
  14   9  13      191.50      248.97    137.19 o
  15   9  13     3179.34     2962.93    200.13 o
  16   9  13       89.46      -18.72    141.58 o
  17   9  13     5993.97     5709.05    264.38 o
  18   9  13       48.31       53.40    165.87 o
   0  10  13     9719.25     8988.40    383.37 o
   1  10  13     1002.08     1028.70    109.97 o
   2  10  13     3813.33     3797.83    149.58 o
   3  10  13       25.04       49.37     77.47 o
   4  10  13      234.80      221.77     82.27 o
   5  10  13      158.28      153.27     80.50 o
   6  10  13      480.64      780.48    104.51 o
   7  10  13      483.23      627.64    104.18 o
   8  10  13     2922.94     2989.94    148.89 o
   9  10  13     1098.59     1073.54    120.28 o
  10  10  13     3542.08     3563.94    164.04 o
  11  10  13     1090.17     1224.74    129.75 o
  12  10  13       48.89       41.36    114.82 o
  13  10  13       29.40     -104.24    116.66 o
  14  10  13      330.92      400.01    135.27 o
  15  10  13       92.24      -56.30    143.70 o
  16  10  13      310.34      429.26    162.54 o
  17  10  13      558.07      457.26    166.44 o
   1  11  13    10723.71    10455.73    300.01 o
   2  11  13       64.08       99.71     90.29 o
   3  11  13    53419.62    55374.02    829.54 o
   4  11  13     1002.13     1235.53    105.58 o
   5  11  13    43650.90    45155.14    750.82 o
   6  11  13      440.95      430.82    102.93 o
   7  11  13     7961.60     8388.52    253.53 o
   8  11  13      342.63      575.34    122.90 o
   9  11  13     3704.29     3659.74    178.16 o
  10  11  13     3082.21     3296.72    176.51 o
  11  11  13    29381.16    30105.26    644.08 o
  12  11  13     2382.13     2614.64    186.49 o
  13  11  13    29229.45    30474.63    873.78 o
  14  11  13       81.64      108.38    163.57 o
  15  11  13     6195.47     6462.55    346.04 o
  16  11  13      955.21     1223.55    230.21 o
   0  12  13       52.46       21.17    134.85 o
   1  12  13     4805.14     4463.44    251.59 o
   2  12  13      171.93      189.78     88.11 o
   3  12  13     1515.34     1536.24    133.11 o
   4  12  13      268.70      358.85    101.05 o
   5  12  13      587.26      364.35    114.23 o
   6  12  13        8.88       45.74    117.63 o
   7  12  13     5796.89     5903.64    235.55 o
   8  12  13     1274.45     1318.34    153.17 o
   9  12  13     5925.04     5930.04    241.58 o
  10  12  13      731.89      975.74    154.33 o
  11  12  13      458.59      515.67    161.27 o
  12  12  13        4.44       94.92    156.62 o
  13  12  13     1149.74     1025.51    188.23 o
  14  12  13      155.65      165.85    170.94 o
  15  12  13     2509.78     2469.59    257.62 o
   1  13  13     4672.44     4615.24    262.01 o
   2  13  13     1461.69     1480.42    150.10 o
   3  13  13    25444.78    26659.53    644.30 o
   4  13  13      707.65      902.85    153.13 o
   5  13  13    25587.71    24749.13    608.03 o
   6  13  13      143.32      123.46    143.65 o
   7  13  13     5938.52     6050.53    274.44 o
   8  13  13       10.22      -73.45    174.64 o
   9  13  13     1902.85     1876.05    198.95 o
  10  13  13     1553.66     1900.90    266.66 o
  11  13  13    18866.41    19263.81    815.21 o
  12  13  13     1792.05     1710.28    238.93 o
  13  13  13    17324.16    17729.85    831.84 o
   0  14  13     6577.91     7965.11    493.99 o
   1  14  13    16644.08    15891.29    517.78 o
   2  14  13     2687.26     2974.10    210.72 o
   3  14  13     2614.37     2515.90    200.58 o
   4  14  13       66.16       30.38    157.22 o
   5  14  13     3151.16     2904.03    241.91 o
   6  14  13      935.66     1002.91    197.44 o
   7  14  13    13801.99    14002.44    440.37 o
   8  14  13     2108.61     2262.59    209.34 o
   9  14  13    14780.16    14950.57    520.22 o
  10  14  13     1234.40     1387.95    223.42 o
  11  14  13     2661.11     2680.47    262.44 o
  12  14  13       51.09      135.84    194.19 o
   1  15  13     1012.19      860.91    194.06 o
   2  15  13        9.96       86.55    144.46 o
   3  15  13     6199.68     5966.85    278.97 o
   4  15  13      115.79       61.34    172.70 o
   5  15  13     7200.61     7308.65    416.44 o
   6  15  13       22.12      -13.84    170.11 o
   7  15  13      123.02       62.94    185.70 o
   8  15  13      585.86      771.47    207.42 o
   9  15  13     3136.71     3009.35    273.81 o
  10  15  13      606.83      692.09    218.50 o
   0  16  13     2320.09     2849.45    354.04 o
   1  16  13    31487.62    30964.65   1145.81 o
   2  16  13      959.52      938.26    201.61 o
   3  16  13     7320.94     6678.66    347.28 o
   4  16  13       96.34      127.87    188.17 o
   5  16  13     4026.90     3991.87    290.77 o
   6  16  13      358.17      467.70    191.89 o
   7  16  13    29109.55    28748.84    812.82 o
   0   0  14   224054.59   229191.39   9611.41 o
   1   0  14     6862.47     6736.06    382.47 o
   2   0  14   102069.37   101092.65   2406.62 o
   3   0  14       35.59       48.18    115.91 o
   4   0  14      171.96      362.49    126.75 o
   5   0  14     5629.86     5555.14    270.70 o
   6   0  14    58635.13    59001.27   1902.76 o
   7   0  14     3741.09     3447.31    284.49 o
   8   0  14   113729.89   113088.69   3464.19 o
   9   0  14     1997.50     1682.80    194.83 o
  10   0  14    68197.42    72072.18   1878.68 o
  11   0  14      799.18      594.62    175.48 o
  12   0  14      478.13      554.48    169.95 o
  13   0  14     1196.90     1328.21    249.21 o
  14   0  14    28082.24    29348.87   1110.25 o
  15   0  14     5827.99     5715.49    421.17 o
  16   0  14    38502.07    41562.74   1485.49 o
  17   0  14     4347.96     4803.01    600.52 o
  18   0  14    21504.83    19700.62   1137.52 o
  19   0  14      115.07      254.37    250.81 o
  20   0  14       65.90     -207.48    259.59 o
  21   0  14     2032.68     2661.46    538.50 o
   1   1  14      282.65      344.94     94.34 o
   2   1  14     7296.08     6298.08    221.75 o
   3   1  14     3849.37     3434.48    155.14 o
   4   1  14    16577.67    14714.10    462.56 o
   5   1  14     2752.61     2446.32    151.12 o
   6   1  14     1787.34     1534.17    136.19 o
   7   1  14     1760.59     1595.95    137.85 o
   8   1  14     1688.00     1567.78    169.96 o
   9   1  14      385.89      230.92    114.45 o
  10   1  14     9877.85     9317.03    282.78 o
  11   1  14     3493.61     3620.66    179.95 o
  12   1  14    11609.22    11827.85    326.72 o
  13   1  14     1090.59     1086.10    148.06 o
  14   1  14     2411.32     2293.91    208.04 o
  15   1  14      134.36      118.09    146.10 o
  16   1  14      550.44      580.41    176.10 o
  17   1  14      417.70      441.66    177.67 o
  18   1  14     7146.33     6765.98    348.07 o
  19   1  14      689.31      618.45    199.47 o
  20   1  14     3949.35     3294.95    287.65 o
  21   1  14       34.34      -85.77    201.04 o
   0   2  14    87373.69    87016.91   2095.10 o
   1   2  14      473.36      391.12     95.08 o
   2   2  14    43398.21    39931.22    819.27 o
   3   2  14      139.53      116.61     87.64 o
   4   2  14        1.16      -34.36     81.14 o
   5   2  14      427.85      460.58    100.39 o
   6   2  14    42177.49    43994.42    826.41 o
   7   2  14      551.49      526.50    105.16 o
   8   2  14    62771.46    62054.89   1123.85 o
   9   2  14      104.70       58.17    112.75 o
  10   2  14    26821.54    26124.02    616.52 o
  11   2  14       33.60       34.27    102.45 o
  12   2  14      325.66      200.27    119.22 o
  13   2  14       11.31       21.69    120.04 o
  14   2  14    17438.72    17643.97    477.80 o
  15   2  14      614.35      728.53    178.74 o
  16   2  14    27796.22    27933.38    768.03 o
  17   2  14     1425.99     1219.67    213.23 o
  18   2  14    14177.92    13735.05    497.21 o
  19   2  14      287.13      270.82    184.50 o
  20   2  14      304.57      271.67    189.21 o
   1   3  14     3842.73     3395.60    191.22 o
   2   3  14    31167.05    28785.10   1123.07 o
   3   3  14    26442.42    27219.10    793.42 o
   4   3  14    43865.12    42915.30   1010.19 o
   5   3  14     8446.68     8331.56    308.50 o
   6   3  14    15745.65    15605.24    364.60 o
   7   3  14      691.79      737.52    106.16 o
   8   3  14      939.53     1023.83    115.62 o
   9   3  14      371.53      470.86    110.61 o
  10   3  14    15127.37    16170.19    386.18 o
  11   3  14     1697.28     1706.20    161.82 o
  12   3  14    41324.42    43394.74    940.58 o
  13   3  14     3936.91     3863.90    279.51 o
  14   3  14    13809.00    13517.01    408.42 o
  15   3  14     1278.00     1451.64    194.15 o
  16   3  14        5.71      128.31    164.56 o
  17   3  14      528.21      753.54    191.01 o
  18   3  14    12490.20    12421.54    467.99 o
  19   3  14       99.51      281.17    191.43 o
  20   3  14    18419.31    18830.66    627.47 o
   0   4  14    21936.41    21295.36    624.34 o
   1   4  14     1834.39     1621.22    116.53 o
   2   4  14     3489.87     3516.93    129.81 o
   3   4  14      830.18      867.64    117.79 o
   4   4  14       17.49        6.57     93.97 o
   5   4  14       38.78       35.75     77.35 o
   6   4  14     7675.61     7941.74    277.94 o
   7   4  14     1555.07     1534.30    124.21 o
   8   4  14     7027.64     7195.85    232.55 o
   9   4  14     1200.12     1109.35    113.83 o
  10   4  14     1049.10     1177.20    116.50 o
  11   4  14      474.57      447.13    107.00 o
  12   4  14      606.06      700.71    117.23 o
  13   4  14      517.43      469.04    127.85 o
  14   4  14     1465.61     1676.31    158.98 o
  15   4  14       85.92      226.43    143.27 o
  16   4  14     6532.88     6116.63    314.14 o
  17   4  14      304.93      333.30    186.15 o
  18   4  14     3905.87     3827.79    349.77 o
  19   4  14      749.16      838.89    210.63 o
  20   4  14      319.64      212.09    204.18 o
   1   5  14      343.85      321.32     84.42 o
   2   5  14    20221.06    19843.38    432.25 o
   3   5  14     1569.71     1472.36    111.12 o
   4   5  14    75348.13    77400.80   1180.20 o
   5   5  14     8596.59     8930.78    238.58 o
   6   5  14    52795.92    54571.05   1267.51 o
   7   5  14      620.19      554.26    102.13 o
   8   5  14      133.21      159.22    100.89 o
   9   5  14     1047.84     1041.52    110.17 o
  10   5  14    26610.97    27438.01    529.00 o
  11   5  14      534.35      641.03    113.57 o
  12   5  14    46939.95    48453.02    856.36 o
  13   5  14     2403.64     2462.43    172.17 o
  14   5  14    25963.65    26967.05    599.28 o
  15   5  14     2894.42     2925.51    187.56 o
  16   5  14      195.75      368.82    138.47 o
  17   5  14       16.44       99.04    147.71 o
  18   5  14    11638.02    12109.38    420.63 o
  19   5  14     1394.91     1310.93    226.11 o
  20   5  14    21196.29    21817.83    691.89 o
   0   6  14      223.40      479.54    121.32 o
   1   6  14     6615.53     5988.56    192.02 o
   2   6  14     3495.98     3128.98    134.65 o
   3   6  14     1127.99     1022.84    105.77 o
   4   6  14     1395.77     1362.35     97.22 o
   5   6  14     1740.23     1815.29    107.78 o
   6   6  14      174.15      262.19     79.62 o
   7   6  14       43.34      -16.86     81.52 o
   8   6  14     1706.23     1692.45    122.10 o
   9   6  14      510.96      519.50    118.09 o
  10   6  14     1639.69     1462.90    141.69 o
  11   6  14      317.12      310.07    116.74 o
  12   6  14      638.75      698.21    131.30 o
  13   6  14      179.12      177.82    123.17 o
  14   6  14      274.49      339.01    132.25 o
  15   6  14      174.24      271.03    134.05 o
  16   6  14      422.67      710.59    155.45 o
  17   6  14        3.36     -100.34    150.39 o
  18   6  14     1899.03     1713.06    207.28 o
  19   6  14       18.70      108.39    175.37 o
   1   7  14     3178.91     2982.24    142.36 o
   2   7  14    71983.38    73990.07   1151.86 o
   3   7  14     5748.76     5681.49    164.94 o
   4   7  14    88642.95    92630.34   1383.42 o
   5   7  14     2293.92     2305.62    114.74 o
   6   7  14    45829.70    47233.00    723.86 o
   7   7  14       26.55       72.34     79.15 o
   8   7  14       21.71       15.27     82.50 o
   9   7  14      210.19      255.78     97.39 o
  10   7  14    25387.00    25942.78    569.25 o
  11   7  14     2410.07     2448.74    168.91 o
  12   7  14    54247.87    56531.96   1088.44 o
  13   7  14     1102.22      978.94    150.51 o
  14   7  14    22011.31    22875.02    540.14 o
  15   7  14      123.27       85.25    133.15 o
  16   7  14      380.60      333.66    144.13 o
  17   7  14      789.51      920.88    164.32 o
  18   7  14    11528.08    12180.01    427.53 o
  19   7  14     1208.42     1037.20    202.66 o
   0   8  14    37381.05    38752.12    814.96 o
   1   8  14     1839.92     1889.09    111.27 o
   2   8  14    17839.63    17988.72    338.15 o
   3   8  14       50.61       -3.50     63.69 o
   4   8  14       88.45      114.17     60.13 o
   5   8  14      680.04      629.32     82.68 o
   6   8  14    21590.01    21509.10    408.17 o
   7   8  14     3009.63     3218.55    152.15 o
   8   8  14    37524.93    37638.66    642.39 o
   9   8  14     3386.14     3449.67    145.61 o
  10   8  14    13565.09    14082.45    299.22 o
  11   8  14       57.17      214.52    107.37 o
  12   8  14      313.00      331.31    109.97 o
  13   8  14     2069.77     2500.07    164.61 o
  14   8  14     9041.98     8791.12    302.33 o
  15   8  14     3251.02     3314.58    209.05 o
  16   8  14    18338.71    19006.28    493.31 o
  17   8  14      542.74      375.20    175.78 o
  18   8  14     5850.73     5994.44    347.62 o
   1   9  14       59.07       79.18     81.96 o
   2   9  14    19870.18    20487.40    374.11 o
   3   9  14      336.15      379.46     81.61 o
   4   9  14    18878.30    19128.38    366.26 o
   5   9  14      589.70      540.50     91.39 o
   6   9  14     6278.02     6339.32    181.86 o
   7   9  14      108.68      279.10     90.13 o
   8   9  14       11.31      -37.84     93.90 o
   9   9  14      103.37      156.83     98.83 o
  10   9  14     3571.24     3324.99    193.39 o
  11   9  14      949.62      880.90    140.12 o
  12   9  14    11645.21    12181.85    332.02 o
  13   9  14      431.93      354.44    140.38 o
  14   9  14     7912.19     7873.24    291.22 o
  15   9  14        8.85      119.32    146.76 o
  16   9  14     1021.11     1401.19    181.81 o
  17   9  14      837.93      884.29    177.59 o
   0  10  14    81222.84    85437.75   2211.64 o
   1  10  14     7525.57     7141.51    228.23 o
   2  10  14    33383.14    34748.34    647.13 o
   3  10  14     2503.56     2586.37    136.12 o
   4  10  14      136.83       42.72     84.91 o
   5  10  14      527.30      587.67    121.80 o
   6  10  14    29129.61    29399.38    530.39 o
   7  10  14     5584.16     5415.78    189.35 o
   8  10  14    52335.51    54988.94    898.05 o
   9  10  14     5080.63     5124.37    191.94 o
  10  10  14    20308.84    21145.71    490.69 o
  11  10  14      854.36     1125.07    133.52 o
  12  10  14        1.58     -138.86    126.72 o
  13  10  14      169.68      203.71    141.60 o
  14  10  14    18197.31    19111.86    490.83 o
  15  10  14     3130.51     2978.63    215.31 o
  16  10  14    26707.81    27830.94    800.50 o
   1  11  14      184.28       31.62    100.24 o
   2  11  14      103.63       99.19    103.96 o
   3  11  14      981.68      929.12    111.64 o
   4  11  14       54.38       64.60     96.14 o
   5  11  14     1504.91     1497.26    134.55 o
   6  11  14       53.46       -4.77    106.38 o
   7  11  14      175.49      130.98    111.25 o
   8  11  14      188.76      174.40    116.67 o
   9  11  14      480.80      579.16    127.64 o
  10  11  14      888.60      957.53    139.38 o
  11  11  14      824.92      976.70    142.82 o
  12  11  14      532.71      360.30    165.17 o
  13  11  14      879.65      936.09    181.86 o
  14  11  14      385.65      362.63    202.48 o
  15  11  14       31.96      -16.53    197.71 o
   0  12  14    25740.85    24439.08   1509.43 o
   1  12  14     2772.74     2723.01    189.31 o
   2  12  14    10701.35    11583.68    407.47 o
   3  12  14      811.28      914.18    128.24 o
   4  12  14        1.88       88.51    107.96 o
   5  12  14      328.07      344.03    126.96 o
   6  12  14     9087.54     9373.50    332.31 o
   7  12  14     1554.28     1560.38    177.67 o
   8  12  14    23103.94    24093.35    598.49 o
   9  12  14     2652.73     2794.51    189.50 o
  10  12  14    16818.50    16818.56    603.42 o
  11  12  14     1364.40     1121.17    183.00 o
  12  12  14       10.09       67.11    162.47 o
  13  12  14       78.02       -3.83    185.05 o
  14  12  14     9829.96     9526.38    418.43 o
   1  13  14       72.52       22.48    143.58 o
   2  13  14     5317.73     5204.93    279.66 o
   3  13  14      259.14      356.29    135.93 o
   4  13  14    13002.25    12816.87    525.06 o
   5  13  14      203.74      172.66    171.56 o
   6  13  14     7948.99     8034.35    509.40 o
   7  13  14      384.47      331.71    178.39 o
   8  13  14      115.38      287.34    186.16 o
   9  13  14       57.51      197.58    169.93 o
  10  13  14     3323.55     3649.43    272.56 o
  11  13  14      230.91      260.44    184.89 o
  12  13  14     7622.16     7639.73    374.17 o
   0  14  14    12488.07    12512.65    651.79 o
   1  14  14     1579.85     1482.61    184.38 o
   2  14  14     7532.46     7506.41    347.32 o
   3  14  14      415.80      502.42    159.44 o
   4  14  14       40.40       50.80    165.66 o
   5  14  14       11.11       17.59    167.99 o
   6  14  14     9745.96    10130.51    413.15 o
   7  14  14      733.79      828.65    206.11 o
   8  14  14    13892.75    14495.75    518.75 o
   9  14  14     2558.76     2201.10    287.99 o
  10  14  14     5778.23     6448.75    399.50 o
  11  14  14      320.51       -7.74    191.46 o
   1  15  14       25.83      134.07    172.76 o
   2  15  14    16603.70    16352.89    714.82 o
   3  15  14      317.44      252.97    204.80 o
   4  15  14    35482.18    35477.31    939.05 o
   5  15  14      487.58      435.94    202.12 o
   6  15  14    18727.38    18787.03    613.56 o
   7  15  14       85.01        3.78    193.50 o
   8  15  14      562.21      620.23    215.04 o
   0  16  14     3085.76     3083.09    388.05 o
   1  16  14       46.17      -62.98    184.22 o
   2  16  14      666.97      733.20    209.18 o
   3  16  14      193.34      -81.65    210.61 o
   4  16  14       11.72      -85.15    188.77 o
   5  16  14       31.91       51.31    194.82 o
   1   1  15     5257.75     5188.07    247.44 o
   2   1  15    44440.94    43561.05    892.27 o
   3   1  15    64889.54    64756.84   1139.15 o
   4   1  15    53756.71    53012.39    951.42 o
   5   1  15    89946.66    89870.46   1536.13 o
   6   1  15    14816.73    15040.33    399.91 o
   7   1  15    17839.16    18264.33    458.57 o
   8   1  15      513.61      470.37    109.09 o
   9   1  15     6803.66     6279.25    252.80 o
  10   1  15    19759.33    20202.28    472.62 o
  11   1  15    38214.33    39247.86    791.61 o
  12   1  15    23397.56    24024.54    542.41 o
  13   1  15    38664.38    39484.82    933.76 o
  14   1  15     8253.36     7448.87    335.72 o
  15   1  15     6857.12     7032.17    338.26 o
  16   1  15       27.80     -232.53    155.02 o
  17   1  15     1960.08     1855.46    231.38 o
  18   1  15     4970.40     4860.86    312.65 o
  19   1  15    17261.61    17847.04    610.92 o
  20   1  15     8416.00     8803.30    427.99 o
   0   2  15    36416.62    37903.45   1562.49 o
   1   2  15    15413.46    15358.52    395.44 o
   2   2  15    13979.41    13441.55    362.80 o
   3   2  15      870.56      702.95    114.72 o
   4   2  15      435.72      347.51     97.31 o
   5   2  15     9413.86     9155.08    290.69 o
   6   2  15    10332.88    10049.53    289.98 o
   7   2  15    13228.14    13262.80    342.80 o
   8   2  15    19291.80    19653.58    444.52 o
   9   2  15     9082.17     8855.42    275.75 o
  10   2  15     5631.82     5578.08    242.88 o
  11   2  15      754.63      859.66    134.68 o
  12   2  15       15.95      -78.28    124.13 o
  13   2  15     5037.99     5002.14    245.73 o
  14   2  15     4844.80     4877.58    248.04 o
  15   2  15     9938.70     9574.49    396.83 o
  16   2  15     8449.98     8176.31    367.94 o
  17   2  15     5288.60     4795.75    304.36 o
  18   2  15     2973.99     3241.17    275.75 o
  19   2  15      120.14       27.57    187.35 o
  20   2  15      111.71       41.91    191.35 o
   1   3  15     2980.01     2706.62    143.45 o
   2   3  15    10064.81    10166.93    303.38 o
   3   3  15    10205.75     9930.15    303.77 o
   4   3  15    15753.25    15540.45    462.59 o
   5   3  15    15555.75    15333.90    421.61 o
   6   3  15     4672.09     4783.56    192.25 o
   7   3  15     3849.56     3520.95    170.60 o
   8   3  15      640.06      607.20    114.23 o
   9   3  15     1492.24     1507.22    139.06 o
  10   3  15     2481.65     2465.19    163.34 o
  11   3  15     9560.78     9198.18    286.38 o
  12   3  15     6560.66     6415.64    272.31 o
  13   3  15    10499.36    10773.31    365.40 o
  14   3  15     4215.72     4438.44    241.41 o
  15   3  15     2699.24     2742.42    240.45 o
  16   3  15      802.18      803.62    184.09 o
  17   3  15       39.74       32.28    162.47 o
  18   3  15     1092.85      800.63    210.31 o
  19   3  15     1912.69     1986.81    255.97 o
  20   3  15     3478.04     3398.92    302.63 o
   0   4  15    34661.52    31208.84   1509.63 o
   1   4  15    15742.20    14113.28    723.13 o
   2   4  15    13442.97    12188.08    337.27 o
   3   4  15    12472.78    11634.34    347.42 o
   4   4  15      660.50      544.09    129.97 o
   5   4  15      811.44      748.00    130.27 o
   6   4  15     6318.83     6080.90    247.51 o
   7   4  15    26334.04    27477.08    743.44 o
   8   4  15    19116.59    20385.64    458.13 o
   9   4  15    18972.75    19214.24    443.01 o
  10   4  15    16107.53    16631.79    402.98 o
  11   4  15     1796.33     1893.72    154.83 o
  12   4  15      434.88      612.25    127.94 o
  13   4  15     3417.35     3851.12    198.87 o
  14   4  15     7704.68     7586.42    306.22 o
  15   4  15    17890.78    18434.77    519.01 o
  16   4  15    12988.20    12980.64    484.10 o
  17   4  15    16542.41    16406.25    564.39 o
  18   4  15     6351.34     6678.55    355.91 o
  19   4  15     1702.89     2034.03    255.40 o
   1   5  15      423.32      375.75     91.81 o
   2   5  15      591.58      605.38     98.73 o
   3   5  15       91.11      105.60    106.55 o
   4   5  15     4621.69     4351.31    218.22 o
   5   5  15      770.94      563.48    125.45 o
   6   5  15       16.94      212.42    116.10 o
   7   5  15      315.13      192.35    103.81 o
   8   5  15      419.10      380.49    113.56 o
   9   5  15      438.80      579.07    124.93 o
  10   5  15       84.29       -3.69    100.11 o
  11   5  15     1991.98     2082.95    144.06 o
  12   5  15      515.29      547.79    135.69 o
  13   5  15       51.91      105.82    126.67 o
  14   5  15      796.99      707.13    150.35 o
  15   5  15      886.02      866.03    158.13 o
  16   5  15       24.66      -29.88    161.20 o
  17   5  15     2624.78     2876.83    259.72 o
  18   5  15      816.65      592.30    205.84 o
  19   5  15     1854.78     2067.48    256.14 o
   0   6  15    29447.29    29540.37    728.46 o
   1   6  15    32220.20    31082.79    536.84 o
   2   6  15    23077.23    22252.67    524.99 o
   3   6  15     4791.67     4654.77    260.06 o
   4   6  15       61.49       36.22    100.44 o
   5   6  15     5625.94     5748.13    216.51 o
   6   6  15    19927.42    20424.25    425.69 o
   7   6  15    46429.38    47211.88    922.45 o
   8   6  15    33970.08    35138.34    725.42 o
   9   6  15    37804.89    38728.07    787.95 o
  10   6  15    15277.06    16186.63    416.60 o
  11   6  15     5066.55     5764.62    233.74 o
  12   6  15      161.62      122.89    123.27 o
  13   6  15     3514.29     3311.89    201.71 o
  14   6  15     7308.33     7410.37    279.21 o
  15   6  15    17133.12    17831.54    469.05 o
  16   6  15    14993.98    15757.23    441.61 o
  17   6  15    14321.68    14589.21    471.82 o
  18   6  15     7420.53     8034.63    350.38 o
   1   7  15     1276.70     1205.05    103.22 o
   2   7  15     5298.31     4821.52    221.40 o
   3   7  15    11378.92    10815.39    264.78 o
   4   7  15     6092.14     6118.46    189.88 o
   5   7  15    14740.69    15032.10    323.79 o
   6   7  15     1031.82     1013.44    102.61 o
   7   7  15     7387.19     7362.03    228.32 o
   8   7  15       16.56       37.35    100.42 o
   9   7  15       39.75       31.68    101.65 o
  10   7  15      375.75      468.58    131.40 o
  11   7  15     2178.45     2166.43    173.51 o
  12   7  15     1457.47     1492.23    162.79 o
  13   7  15     4612.10     4549.94    227.84 o
  14   7  15     1377.24     1496.43    174.40 o
  15   7  15     1974.41     2215.35    190.00 o
  16   7  15      127.71      -22.23    142.87 o
  17   7  15       19.79     -108.26    157.34 o
  18   7  15      284.40      176.58    179.10 o
   0   8  15    23104.45    22747.92    544.00 o
   1   8  15    44952.05    45946.22    764.38 o
   2   8  15    14331.65    14484.05    320.79 o
   3   8  15    11744.39    11630.60    278.94 o
   4   8  15      148.20      115.32     88.87 o
   5   8  15     1410.64     1400.84    118.28 o
   6   8  15    14015.00    13202.59    424.83 o
   7   8  15    28895.48    29562.34    540.95 o
   8   8  15    10879.25    11337.75    285.61 o
   9   8  15    28748.25    29922.69    551.90 o
  10   8  15     6691.97     7055.87    224.46 o
  11   8  15     6326.98     6446.07    218.59 o
  12   8  15        8.61     -103.22    111.19 o
  13   8  15     1403.55     1501.51    157.60 o
  14   8  15     4895.26     4892.77    240.28 o
  15   8  15    11845.11    12721.22    395.19 o
  16   8  15     9122.91     9498.38    371.15 o
  17   8  15    12069.58    12729.26    503.84 o
   1   9  15    12042.15    11934.68    267.30 o
   2   9  15    10557.24    11083.61    257.87 o
   3   9  15    38899.98    39852.29    681.39 o
   4   9  15    32139.59    32960.86    635.63 o
   5   9  15    24138.79    24455.09    507.81 o
   6   9  15    14784.56    14340.04    350.81 o
   7   9  15     1148.32     1319.51    129.42 o
   8   9  15      117.43      124.50    114.57 o
   9   9  15     8482.82     8536.63    268.86 o
  10   9  15    12289.39    12456.63    335.52 o
  11   9  15    20176.14    20902.11    467.92 o
  12   9  15    21860.06    22181.82    496.66 o
  13   9  15    13069.17    13355.25    393.65 o
  14   9  15     7419.03     7368.72    292.39 o
  15   9  15     1984.89     1696.31    188.86 o
  16   9  15       96.17       28.58    155.41 o
   0  10  15     2190.50     2401.26    201.19 o
   1  10  15     3567.70     3673.76    212.14 o
   2  10  15      169.19      144.78    105.70 o
   3  10  15      550.63      599.93    115.57 o
   4  10  15       83.33     -106.31    108.97 o
   5  10  15      461.99      434.87    126.36 o
   6  10  15       43.77      175.15    121.48 o
   7  10  15      956.77      867.95    142.36 o
   8  10  15       33.41       56.95    112.89 o
   9  10  15     2081.18     1893.83    159.28 o
  10  10  15      186.43        3.97    127.87 o
  11  10  15     2305.53     2491.15    174.69 o
  12  10  15      133.51       51.76    143.82 o
  13  10  15      119.94      101.34    148.81 o
  14  10  15      178.33       49.20    150.63 o
  15  10  15       46.77      137.69    157.02 o
   1  11  15     1966.75     2033.39    149.57 o
   2  11  15     7222.95     7079.43    234.57 o
   3  11  15    15000.58    15227.32    365.01 o
   4  11  15    18839.43    19186.04    427.89 o
   5  11  15    19474.84    19622.55    472.29 o
   6  11  15     9005.53     9493.96    309.11 o
   7  11  15     1441.46     1486.60    160.04 o
   8  11  15       78.19     -107.15    125.11 o
   9  11  15     3186.56     3214.89    226.25 o
  10  11  15     7877.46     7561.83    289.61 o
  11  11  15    14104.64    14540.17    419.58 o
  12  11  15    15797.01    15944.62    722.02 o
  13  11  15    10790.38    11926.31    418.26 o
  14  11  15     8022.61     8404.53    395.51 o
   0  12  15     3410.36     3556.70    238.24 o
   1  12  15     3468.54     3683.10    183.29 o
   2  12  15     1937.94     1827.27    151.17 o
   3  12  15       58.95       28.91    110.30 o
   4  12  15      134.25      245.83    113.97 o
   5  12  15      426.89      292.07    147.34 o
   6  12  15      429.65      336.40    152.36 o
   7  12  15      628.24      845.14    168.12 o
   8  12  15     1218.97     1115.52    179.11 o
   9  12  15     1118.69     1106.30    181.48 o
  10  12  15     1621.02     1440.49    219.85 o
  11  12  15      743.42      947.32    253.67 o
  12  12  15       20.73      -93.04    183.95 o
  13  12  15       17.09        4.35    198.76 o
   1  13  15     1091.71     1211.16    183.22 o
   2  13  15     3524.21     3971.28    237.00 o
   3  13  15     9705.12    10894.38    377.00 o
   4  13  15     6587.80     6504.24    291.72 o
   5  13  15     9027.15     9788.54    402.27 o
   6  13  15     8001.11     7869.57    363.28 o
   7  13  15      629.83      846.01    208.73 o
   8  13  15     2106.56     2463.51    244.89 o
   9  13  15     1757.54     2095.08    242.40 o
  10  13  15     2035.89     1856.40    349.17 o
  11  13  15     7443.05     7995.64    565.14 o
   0  14  15     5822.64     5476.50    514.29 o
   1  14  15    12433.16    13432.03    436.34 o
   2  14  15     2191.65     2088.76    239.01 o
   3  14  15     2683.52     2798.35    257.21 o
   4  14  15        0.51     -210.73    166.64 o
   5  14  15     1899.19     1859.47    232.30 o
   6  14  15     2880.07     2978.24    313.04 o
   7  14  15     7440.08     7481.61    368.37 o
   8  14  15     6440.16     6347.79    347.24 o
   9  14  15    10917.97    11598.14    539.80 o
   1  15  15      780.20      794.36    213.85 o
   2  15  15     1023.77      988.66    214.77 o
   3  15  15     3949.09     3709.56    380.19 o
   4  15  15     3278.05     3621.52    284.89 o
   5  15  15     3256.27     3669.43    291.52 o
   6  15  15      652.44      744.76    226.61 o
   0   0  16    21095.48    19222.82   1098.19 o
   1   0  16   110522.70   112525.34   3461.72 o
   2   0  16    14369.71    14431.83    488.44 o
   3   0  16    22054.46    21326.24    649.31 o
   4   0  16      739.39      667.39    160.69 o
   5   0  16    16559.20    17488.89    733.65 o
   6   0  16    11010.05    10496.18    424.54 o
   7   0  16    99245.90   105701.23   2563.17 o
   8   0  16    16520.21    16499.15    729.32 o
   9   0  16    95004.34    98628.81   3654.33 o
  10   0  16    12370.39    11742.56    490.15 o
  11   0  16    11107.97    10640.32    470.98 o
  12   0  16     1288.51     1309.41    221.09 o
  13   0  16     9809.51     9922.47    565.75 o
  14   0  16     8272.44     8473.17    527.16 o
  15   0  16    38313.74    38231.84   1414.89 o
  16   0  16    12555.97    12443.85    904.57 o
  17   0  16    24051.57    23952.45   1018.24 o
  18   0  16     2564.65     2887.31    399.42 o
  19   0  16     2583.62     2822.69    414.74 o
   1   1  16      448.13      548.56    111.46 o
   2   1  16     4398.65     4217.94    242.83 o
   3   1  16     7064.83     6375.12    243.59 o
   4   1  16     6070.48     5847.37    210.06 o
   5   1  16     9914.06     9412.15    270.50 o
   6   1  16      549.32      450.07    113.98 o
   7   1  16      473.36      465.08    129.58 o
   8   1  16      394.44      353.33    111.62 o
   9   1  16     1983.60     1988.95    157.37 o
  10   1  16     1367.77     1467.00    161.45 o
  11   1  16     3162.44     3478.88    194.83 o
  12   1  16      810.22      995.22    164.73 o
  13   1  16     3615.44     3779.85    247.59 o
  14   1  16       10.95      195.26    170.76 o
  15   1  16      573.05      613.23    186.72 o
  16   1  16      445.81      485.58    193.39 o
  17   1  16     2392.27     2601.32    260.92 o
  18   1  16      959.79      877.43    222.24 o
  19   1  16     4468.91     4700.16    332.84 o
   0   2  16     8429.69     8123.57    451.36 o
   1   2  16    56991.82    55806.86   1118.67 o
   2   2  16     8314.68     7756.82    271.63 o
   3   2  16    13997.30    14120.70    387.11 o
   4   2  16     1567.58     1479.19    143.89 o
   5   2  16     5319.63     5300.37    200.11 o
   6   2  16     2274.09     2060.60    161.47 o
   7   2  16    34620.36    35913.64    807.49 o
   8   2  16    13273.36    13065.39    349.02 o
   9   2  16    36316.30    37000.32    740.03 o
  10   2  16     6109.60     6182.64    238.66 o
  11   2  16     6773.28     6477.43    279.82 o
  12   2  16       62.65      116.77    139.87 o
  13   2  16     1211.95     1183.27    173.08 o
  14   2  16      672.98      834.08    191.88 o
  15   2  16    13896.22    14413.86    512.72 o
  16   2  16     3128.80     3241.31    272.75 o
  17   2  16    17284.08    17689.95    596.40 o
  18   2  16     4073.14     3791.38    299.83 o
  19   2  16     5851.63     5760.51    370.29 o
   1   3  16     5757.07     5500.01    222.14 o
   2   3  16      118.87      143.89    106.52 o
   3   3  16    31086.35    29926.80    665.00 o
   4   3  16     2233.16     2211.02    161.80 o
   5   3  16    22379.94    22563.35    560.08 o
   6   3  16      886.81      897.60    126.05 o
   7   3  16     2265.80     2471.67    157.29 o
   8   3  16       17.63       86.99    106.78 o
   9   3  16     7225.41     7292.28    280.71 o
  10   3  16     2274.48     2023.79    163.76 o
  11   3  16    28812.27    30620.09    645.76 o
  12   3  16     3901.75     3625.74    200.53 o
  13   3  16    22009.09    22766.63    575.86 o
  14   3  16      891.39      881.10    167.48 o
  15   3  16     2748.55     2915.66    250.29 o
  16   3  16      454.99      524.02    189.48 o
  17   3  16     3583.14     3570.27    286.80 o
  18   3  16     2824.17     2451.92    276.81 o
  19   3  16    12199.34    11451.56    490.89 o
   0   4  16      626.08      504.32    159.23 o
   1   4  16      789.76      740.01    109.42 o
   2   4  16       97.44      142.29    104.30 o
   3   4  16     1350.73     1296.84    128.71 o
   4   4  16     1589.26     1481.39    151.76 o
   5   4  16      321.09      113.71    117.11 o
   6   4  16       56.58      -84.02    112.49 o
   7   4  16     5460.08     5211.28    241.99 o
   8   4  16      513.15      524.01    118.50 o
   9   4  16     9036.62     9229.02    290.46 o
  10   4  16      884.23     1098.96    142.66 o
  11   4  16      961.26     1015.90    142.18 o
  12   4  16       86.57        3.72    121.45 o
  13   4  16      868.59      981.72    152.20 o
  14   4  16      526.53      569.58    172.75 o
  15   4  16     5281.21     5428.83    281.92 o
  16   4  16      495.25      650.20    195.10 o
  17   4  16     5670.97     5903.76    344.90 o
  18   4  16       27.19     -111.78    190.42 o
  19   4  16      571.44      675.12    221.82 o
   1   5  16     5152.00     4744.27    177.84 o
   2   5  16     4464.03     4080.59    184.40 o
   3   5  16    45273.36    45033.32    940.98 o
   4   5  16     5526.98     5422.91    313.97 o
   5   5  16    51870.58    53551.20   1131.88 o
   6   5  16     2260.01     2046.06    169.94 o
   7   5  16    13622.84    13698.25    392.36 o
   8   5  16        2.34      -51.54    121.76 o
   9   5  16     3391.99     3727.23    217.30 o
  10   5  16     3276.54     3248.95    184.23 o
  11   5  16    32126.23    32680.67    676.55 o
  12   5  16     3330.84     3593.00    229.53 o
  13   5  16    27493.60    29298.73    719.05 o
  14   5  16     1686.98     1799.65    197.33 o
  15   5  16     5917.12     6169.29    299.57 o
  16   5  16     1129.49      920.64    210.56 o
  17   5  16     1691.35     2010.08    324.81 o
  18   5  16      288.20      241.72    204.09 o
   0   6  16     1290.57     1185.34    159.78 o
   1   6  16     1946.05     1825.18    124.95 o
   2   6  16     1292.50     1331.96    112.88 o
   3   6  16      276.83      421.42    123.88 o
   4   6  16       16.93       21.44    113.67 o
   5   6  16      567.06      689.55    140.02 o
   6   6  16      132.19      168.99    125.01 o
   7   6  16     1861.44     1827.70    196.40 o
   8   6  16      201.25      120.21    116.09 o
   9   6  16      296.99      251.73    124.24 o
  10   6  16      170.33      200.91    130.12 o
  11   6  16      336.44      248.40    133.18 o
  12   6  16      188.15      114.80    136.56 o
  13   6  16      366.85      309.74    142.32 o
  14   6  16      118.18      126.60    139.84 o
  15   6  16       91.89      167.00    148.10 o
  16   6  16      167.39      265.41    178.58 o
  17   6  16      722.26      918.88    227.00 o
  18   6  16      452.09      490.32    221.75 o
   1   7  16    10247.13    10334.85    259.93 o
   2   7  16     5860.19     5627.75    189.47 o
   3   7  16    58453.67    59461.52   1133.31 o
   4   7  16    19739.54    20384.09    446.71 o
   5   7  16    49143.97    50462.48    914.59 o
   6   7  16    10955.60    10572.42    297.78 o
   7   7  16    10816.86    10685.02    323.84 o
   8   7  16        7.06      -91.66    112.86 o
   9   7  16     7325.19     7116.78    238.66 o
  10   7  16     5952.36     6555.94    259.61 o
  11   7  16    43205.54    45192.02    918.91 o
  12   7  16     9163.19     9350.66    321.75 o
  13   7  16    28399.10    30616.50    687.74 o
  14   7  16     3859.61     4399.33    295.62 o
  15   7  16     3271.06     3224.40    224.26 o
  16   7  16      349.77      179.51    156.94 o
  17   7  16     2486.68     2618.94    242.91 o
   0   8  16     5110.97     4861.16    256.43 o
   1   8  16    50714.52    50711.30    826.60 o
   2   8  16     3632.41     3800.53    165.02 o
   3   8  16     3001.46     2963.46    159.96 o
   4   8  16      126.47       82.92    107.00 o
   5   8  16    11391.91    11539.12    311.73 o
   6   8  16     3775.05     3693.16    180.66 o
   7   8  16    25312.06    25369.05    531.91 o
   8   8  16     8200.97     8676.99    273.92 o
   9   8  16    19376.84    19826.37    456.11 o
  10   8  16     2756.33     2983.55    168.75 o
  11   8  16     3653.47     3632.54    181.62 o
  12   8  16       59.27      117.46    120.85 o
  13   8  16     2448.20     2487.19    171.78 o
  14   8  16      787.70      834.45    168.46 o
  15   8  16    10039.51    10782.63    407.51 o
  16   8  16     1765.36     1978.45    230.32 o
   1   9  16     1930.61     2021.71    129.61 o
   2   9  16     1229.58     1219.22    125.58 o
   3   9  16    15407.18    15501.61    423.64 o
   4   9  16     4472.00     4513.42    195.29 o
   5   9  16    18714.85    19419.92    481.06 o
   6   9  16     3829.44     4054.90    210.67 o
   7   9  16     4678.13     4663.85    224.85 o
   8   9  16      877.25      733.05    154.21 o
   9   9  16     1746.79     1780.45    177.57 o
  10   9  16      287.86      405.46    148.38 o
  11   9  16     8293.38     9085.76    321.58 o
  12   9  16     3349.76     3505.11    205.48 o
  13   9  16     8356.22     8843.32    324.03 o
  14   9  16     3396.95     3798.01    233.27 o
  15   9  16     3019.75     3083.45    226.61 o
   0  10  16    12428.97    12344.07    430.65 o
   1  10  16    39068.49    40724.46    697.72 o
   2  10  16     3453.49     3396.36    202.72 o
   3  10  16     6329.69     6275.40    247.07 o
   4  10  16      463.37      656.64    155.50 o
   5  10  16     4681.82     4240.55    235.78 o
   6  10  16     5830.98     5882.03    274.68 o
   7  10  16    31463.93    32425.90    775.56 o
   8  10  16     3766.03     4418.47    278.78 o
   9  10  16    29651.62    29522.11    732.42 o
  10  10  16     1301.93     1419.16    197.29 o
  11  10  16     3108.60     3157.00    241.58 o
  12  10  16      286.41      171.19    189.95 o
  13  10  16     3992.96     3880.88    263.10 o
  14  10  16     3402.87     3698.89    239.40 o
   1  11  16     1007.55      802.08    120.85 o
   2  11  16     1217.32     1307.04    143.10 o
   3  11  16     1350.53     1265.86    157.62 o
   4  11  16       45.66       99.18    139.87 o
   5  11  16       24.67      -10.79    121.73 o
   6  11  16      400.86      516.36    159.72 o
   7  11  16       98.52       91.81    146.54 o
   8  11  16      141.91       29.89    156.46 o
   9  11  16      421.38      383.01    165.39 o
  10  11  16       24.12     -125.30    148.32 o
  11  11  16     1575.44     1674.83    210.00 o
  12  11  16        0.96     -123.31    185.46 o
  13  11  16      552.61      704.02    219.84 o
   0  12  16     1002.82     1156.68    190.13 o
   1  12  16    16683.66    17310.65    413.81 o
   2  12  16      870.89      874.21    139.78 o
   3  12  16     2688.97     2676.95    171.80 o
   4  12  16       62.71       84.59    173.16 o
   5  12  16     2444.54     2646.81    263.77 o
   6  12  16     1033.19      842.37    177.73 o
   7  12  16    17958.48    17494.96    588.19 o
   8  12  16     1253.07     1142.88    224.60 o
   9  12  16    19270.60    19929.02    909.57 o
  10  12  16      789.27      874.11    234.49 o
  11  12  16     2871.40     3134.20    335.58 o
  12  12  16       50.50      104.54    235.20 o
   1  13  16     2279.94     2452.33    219.44 o
   2  13  16      733.74      604.53    175.11 o
   3  13  16     9176.68     8973.67    347.42 o
   4  13  16     1805.38     1865.15    289.73 o
   5  13  16     8150.70     7895.89    371.35 o
   6  13  16      952.37     1612.28    509.53 o
   7  13  16     1210.74     1335.72    275.26 o
   8  13  16        6.24     -120.81    224.81 o
   9  13  16      562.13      460.19    256.62 o
  10  13  16      516.01      307.36    296.77 o
   0  14  16     2286.91     2888.03    302.71 o
   1  14  16     8206.75     8786.54    320.36 o
   2  14  16     1837.20     1938.15    251.43 o
   3  14  16     2002.24     1907.27    242.00 o
   4  14  16       43.73      228.64    230.22 o
   5  14  16     2204.48     1984.24    274.71 o
   6  14  16     3044.13     3152.95    280.30 o
   7  14  16     9008.34     8794.29    488.42 o
   8  14  16     3557.26     3596.79    356.14 o
   1  15  16     4618.97     4480.01    282.84 o
   2  15  16     2207.46     2394.62    271.12 o
   3  15  16    23907.33    24770.23   1246.69 o
   4  15  16     7452.49     8091.81    470.85 o
   1   1  17      365.67      272.56    135.68 o
   2   1  17    52849.20    50979.39   1636.10 o
   3   1  17     2174.44     2119.44    195.00 o
   4   1  17    99637.02   103707.34   1776.73 o
   5   1  17      984.75      917.35    125.80 o
   6   1  17    59985.96    60703.34   1102.86 o
   7   1  17      307.13      170.50    114.96 o
   8   1  17     1249.63     1214.94    127.21 o
   9   1  17      135.13      129.27    123.20 o
  10   1  17    30519.99    30829.40    607.29 o
  11   1  17       15.77      -81.73    130.14 o
  12   1  17    59955.19    62639.67   1328.48 o
  13   1  17       70.57      146.01    170.05 o
  14   1  17    30536.78    31310.66    866.71 o
  15   1  17      263.58      403.49    195.33 o
  16   1  17      279.69      208.65    196.71 o
  17   1  17      104.78      118.21    191.43 o
  18   1  17    10613.81    10481.11    466.76 o
   0   2  17    25103.74    25495.19    964.61 o
   1   2  17        4.54      292.40    121.72 o
   2   2  17     8871.14     8600.05    293.87 o
   3   2  17      325.68      378.65    120.61 o
   4   2  17        8.58      -61.27    110.26 o
   5   2  17     1443.79     1091.35    169.64 o
   6   2  17    16744.07    16784.10    399.77 o
   7   2  17       28.17       23.89    114.32 o
   8   2  17    26395.09    26008.57    547.49 o
   9   2  17        4.04     -112.99    111.26 o
  10   2  17     4453.47     4074.51    210.21 o
  11   2  17       43.69      169.12    117.15 o
  12   2  17     2782.70     3123.77    210.88 o
  13   2  17      330.08      379.55    165.25 o
  14   2  17    10637.82    10901.69    441.93 o
  15   2  17       91.39      -64.71    173.75 o
  16   2  17    10778.64    11263.98    552.38 o
  17   2  17       94.57      128.62    196.26 o
  18   2  17     3005.93     2861.68    288.41 o
   1   3  17      638.06      711.71    123.63 o
   2   3  17     7144.41     6899.70    272.08 o
   3   3  17     2177.05     2245.48    169.22 o
   4   3  17    20646.24    20949.47    520.94 o
   5   3  17     1386.86     1349.55    140.19 o
   6   3  17    13654.11    13775.80    415.81 o
   7   3  17      552.14      423.55    122.61 o
   8   3  17      968.58      911.54    137.90 o
   9   3  17       16.13        8.82    115.88 o
  10   3  17     6880.44     6918.43    260.22 o
  11   3  17     1000.69      980.25    152.46 o
  12   3  17    17559.52    18013.37    461.20 o
  13   3  17      240.37      287.55    143.94 o
  14   3  17    10602.84    10865.25    366.40 o
  15   3  17      167.58      219.38    179.61 o
  16   3  17      269.96      170.38    186.98 o
  17   3  17      495.78      393.56    214.89 o
  18   3  17     3343.76     3248.66    299.29 o
   0   4  17    55171.23    53993.31   1391.69 o
   1   4  17       28.40      -68.26    103.40 o
   2   4  17    19210.66    18894.46    478.87 o
   3   4  17        9.69       -7.69    100.29 o
   4   4  17      399.18      382.70    114.75 o
   5   4  17       21.70       66.11    121.63 o
   6   4  17    19558.12    20357.05    539.48 o
   7   4  17     2347.57     2188.69    186.33 o
   8   4  17    35008.28    34820.44    802.75 o
   9   4  17     1935.09     2115.02    171.27 o
  10   4  17    19399.64    19654.14    475.59 o
  11   4  17      372.55      294.62    132.92 o
  12   4  17        3.93      -39.43    126.39 o
  13   4  17      378.48      333.94    144.65 o
  14   4  17    14910.72    15592.16    488.82 o
  15   4  17     1796.95     1797.22    241.09 o
  16   4  17    21413.40    21203.78    674.03 o
  17   4  17      414.71      143.34    200.24 o
  18   4  17     7155.57     6974.82    390.43 o
   1   5  17      687.95      538.37    106.83 o
   2   5  17      324.65      264.46    112.97 o
   3   5  17      426.91      484.67    119.78 o
   4   5  17      235.95      327.98    132.48 o
   5   5  17      866.63      726.43    148.11 o
   6   5  17       38.94        3.49    123.38 o
   7   5  17       19.73        7.57    110.59 o
   8   5  17        2.51      -90.10    128.35 o
   9   5  17      252.31      250.12    146.92 o
  10   5  17     2679.56     2701.78    213.26 o
  11   5  17        9.09      105.58    128.16 o
  12   5  17     1698.98     1684.17    196.67 o
  13   5  17      138.36      310.41    161.27 o
  14   5  17      195.56       10.41    160.47 o
  15   5  17       32.97       20.32    168.91 o
  16   5  17      950.14      827.90    217.91 o
  17   5  17      531.18      537.40    222.76 o
   0   6  17    73606.62    74720.09   1637.05 o
   1   6  17      396.46      313.20    101.11 o
   2   6  17    41934.18    42112.60    768.69 o
   3   6  17      538.14      727.49    128.88 o
   4   6  17        0.94      -98.36    121.87 o
   5   6  17        7.83     -154.50    120.88 o
   6   6  17    28930.66    29832.41    714.90 o
   7   6  17      236.80      196.33    127.88 o
   8   6  17    51953.32    53575.64   1299.33 o
   9   6  17      192.03      330.50    150.45 o
  10   6  17    23990.79    25215.64    644.29 o
  11   6  17       23.82       19.63    144.63 o
  12   6  17      188.80      319.34    163.43 o
  13   6  17      368.55      491.66    173.65 o
  14   6  17    14281.52    14632.89    475.45 o
  15   6  17       17.70      -16.69    161.70 o
  16   6  17    32388.44    32804.53    921.25 o
  17   6  17      714.74      593.71    223.66 o
   1   7  17     1069.85      884.85    118.86 o
   2   7  17    14852.43    14375.58    325.72 o
   3   7  17     1842.47     1587.04    158.31 o
   4   7  17    13620.91    13740.22    384.72 o
   5   7  17       43.41       15.71    126.22 o
   6   7  17     7193.77     6599.89    259.56 o
   7   7  17      187.44      104.68    124.06 o
   8   7  17     1019.11     1131.12    157.57 o
   9   7  17       31.91      -53.59    131.40 o
  10   7  17     3826.88     4112.69    228.20 o
  11   7  17       89.58      174.01    147.57 o
  12   7  17    12673.59    12617.89    396.71 o
  13   7  17       48.26       -7.25    154.33 o
  14   7  17     4401.54     4215.71    245.52 o
  15   7  17       65.42       -1.65    161.64 o
  16   7  17      502.37      548.27    242.09 o
   0   8  17    41008.81    42433.13   1018.11 o
   1   8  17      934.97      822.19    119.74 o
   2   8  17    27035.87    26786.66    502.41 o
   3   8  17      164.42      145.27    127.57 o
   4   8  17      281.54      234.12    117.83 o
   5   8  17      380.15      636.71    133.95 o
   6   8  17    16849.37    17482.54    418.57 o
   7   8  17      110.55      199.73    127.89 o
   8   8  17    53113.75    55451.08   1011.45 o
   9   8  17       31.60       39.71    135.96 o
  10   8  17    28818.48    29686.42    620.11 o
  11   8  17      430.76      603.43    148.31 o
  12   8  17       81.14      209.95    145.14 o
  13   8  17      311.87      478.69    154.67 o
  14   8  17    11399.32    11815.87    433.72 o
  15   8  17      548.72      831.80    198.80 o
   1   9  17        2.23       66.81    107.14 o
   2   9  17    28569.25    28852.69    504.72 o
   3   9  17      329.67      231.66    123.04 o
   4   9  17    56301.77    56641.62   1110.42 o
   5   9  17       11.35        6.86    130.40 o
   6   9  17    22468.62    22564.20    544.27 o
   7   9  17       21.90      -22.30    138.11 o
   8   9  17      169.47       14.21    142.33 o
   9   9  17        0.87     -126.99    139.84 o
  10   9  17    19880.35    20473.52    526.39 o
  11   9  17       82.32     -193.06    149.73 o
  12   9  17    25799.47    26842.37    640.45 o
  13   9  17       43.24      104.80    179.12 o
  14   9  17     8448.55     8700.19    374.82 o
   0  10  17     1577.38     1982.05    245.88 o
   1  10  17      655.49      485.05    125.48 o
   2  10  17     2727.82     2419.56    182.43 o
   3  10  17        0.16      -25.72    127.77 o
   4  10  17     1068.47     1043.50    177.84 o
   5  10  17      223.71      317.55    151.31 o
   6  10  17      229.42      156.63    189.45 o
   7  10  17     1313.92     1448.51    191.99 o
   8  10  17     1683.89     1809.83    231.81 o
   9  10  17       90.75      284.15    170.86 o
  10  10  17     1882.99     2740.91    242.48 o
  11  10  17      555.99      480.18    189.68 o
  12  10  17     1519.59     1191.05    234.95 o
  13  10  17        1.23      154.10    205.70 o
   1  11  17        8.12      -35.34    110.99 o
   2  11  17    18320.73    19065.06    477.23 o
   3  11  17     1059.56     1104.24    161.44 o
   4  11  17    34401.09    35209.78   1071.39 o
   5  11  17     2062.53     1886.83    201.94 o
   6  11  17    12538.38    12699.61    474.13 o
   7  11  17       18.87      -56.47    160.76 o
   8  11  17      233.37       16.18    165.76 o
   9  11  17     1404.01     1499.62    205.88 o
  10  11  17    13597.75    13873.31    467.17 o
  11  11  17      184.29      128.36    178.68 o
  12  11  17    22453.55    23058.44    721.93 o
   0  12  17     5331.95     5811.58    314.57 o
   1  12  17       94.40       91.91    119.34 o
   2  12  17     3028.03     2843.21    183.34 o
   3  12  17       53.33     -194.08    129.39 o
   4  12  17       70.02      165.97    159.14 o
   5  12  17      424.17      204.45    185.94 o
   6  12  17     2812.96     2607.18    262.04 o
   7  12  17       97.68       37.60    186.53 o
   8  12  17     2560.39     2335.29    260.90 o
   9  12  17       42.42       20.78    206.13 o
  10  12  17      752.71      761.28    227.11 o
   1  13  17      187.25      287.14    157.80 o
   2  13  17     9169.31     9561.41    369.35 o
   3  13  17       48.54      352.36    198.96 o
   4  13  17    14996.23    15426.47    661.14 o
   5  13  17       58.83      163.84    241.72 o
   6  13  17     5555.58     5690.62    412.98 o
   7  13  17        1.41       50.25    250.47 o
   8  13  17      181.61      109.45    246.53 o
   0  14  17    22179.43    22661.37    795.89 o
   1  14  17     1547.02     1630.52    247.12 o
   2  14  17    11683.25    12242.75    598.86 o
   3  14  17      110.19       89.19    253.93 o
   4  14  17      224.94      348.39    264.51 o
   5  14  17      242.87       58.78    261.76 o
   0   0  18    10344.13    10894.14    789.61 o
   1   0  18    89286.28    89568.43   2829.99 o
   2   0  18    13336.63    12673.96    619.23 o
   3   0  18     7177.32     6975.11    586.91 o
   4   0  18     6861.83     6289.02    330.97 o
   5   0  18    16789.80    16530.75    573.84 o
   6   0  18     7668.09     8157.34    460.38 o
   7   0  18    69101.66    72374.04   1842.98 o
   8   0  18    21530.78    20847.60    602.65 o
   9   0  18    52401.21    54211.03   2141.85 o
  10   0  18     8919.47     8659.73    359.65 o
  11   0  18    10375.93    10916.64    502.36 o
  12   0  18      797.83      803.32    228.26 o
  13   0  18     5410.50     5526.44    470.10 o
  14   0  18     3328.16     3517.10    411.44 o
  15   0  18    36412.14    37763.34   1433.31 o
  16   0  18    12075.64    12273.59    872.80 o
  17   0  18    21138.29    21279.63    983.84 o
   1   1  18     2294.72     2129.39    196.90 o
   2   1  18      511.73      403.63    142.43 o
   3   1  18     5075.53     5417.25    239.83 o
   4   1  18       81.03       27.06    122.12 o
   5   1  18     5569.75     5339.51    221.34 o
   6   1  18      464.22      312.98    125.10 o
   7   1  18     1563.91     1326.88    151.93 o
   8   1  18       12.57       28.09     97.46 o
   9   1  18      881.36      770.72    147.93 o
  10   1  18       37.61      -27.59    116.20 o
  11   1  18     5301.54     5252.74    226.33 o
  12   1  18      348.74      278.23    148.00 o
  13   1  18     2108.96     1829.25    238.53 o
  14   1  18      870.70      594.61    311.34 o
  15   1  18      135.72      138.75    184.49 o
  16   1  18      156.18      169.35    195.98 o
  17   1  18     1891.72     2187.36    275.16 o
   0   2  18    30946.32    29350.67   1090.77 o
   1   2  18    38907.50    37149.03    931.03 o
   2   2  18     8902.63     8750.65    309.30 o
   3   2  18     6520.10     6139.68    269.69 o
   4   2  18      189.42       96.05    120.83 o
   5   2  18     2359.95     2208.09    185.71 o
   6   2  18     8740.90     8319.92    354.43 o
   7   2  18    24947.12    24661.91    505.88 o
   8   2  18    14285.74    14205.17    339.27 o
   9   2  18    26576.84    26694.29    895.21 o
  10   2  18    10416.15    10005.88    326.23 o
  11   2  18     5763.88     5973.80    285.70 o
  12   2  18      426.39      213.27    146.91 o
  13   2  18     1157.54     1442.21    212.87 o
  14   2  18     3322.81     3263.41    245.26 o
  15   2  18    12849.04    13581.87    518.90 o
  16   2  18     4202.16     4034.80    310.71 o
  17   2  18    14743.01    16092.78    593.85 o
   1   3  18     6824.94     6886.18    266.24 o
   2   3  18      609.32      484.25    128.37 o
   3   3  18    22868.34    22985.83    566.83 o
   4   3  18     6475.46     6110.16    259.65 o
   5   3  18    23524.96    22500.67    565.76 o
   6   3  18     5113.43     4501.15    219.58 o
   7   3  18     1377.50     1308.86    170.41 o
   8   3  18      271.88      350.84    119.28 o
   9   3  18     6643.23     6726.66    259.84 o
  10   3  18     5105.33     5102.31    239.71 o
  11   3  18    16003.89    15692.57    424.64 o
  12   3  18     6300.21     6201.49    267.65 o
  13   3  18    10066.18    10756.39    355.20 o
  14   3  18     2142.79     1967.16    211.22 o
  15   3  18     1333.74     1440.00    237.09 o
  16   3  18      535.85      497.43    215.67 o
  17   3  18     1675.67     1547.27    260.72 o
   0   4  18      114.24      305.61    150.01 o
   1   4  18     7689.42     7325.67    274.59 o
   2   4  18      683.47      429.74    128.68 o
   3   4  18      774.14      802.22    131.30 o
   4   4  18     1000.86      944.54    142.82 o
   5   4  18     3221.50     2909.94    188.29 o
   6   4  18      812.28      755.15    158.81 o
   7   4  18     3641.95     3493.19    228.08 o
   8   4  18     3336.46     3469.25    224.01 o
   9   4  18     2907.77     2817.34    218.00 o
  10   4  18      835.16      862.90    153.87 o
  11   4  18     1006.78      941.24    158.00 o
  12   4  18      316.81      357.32    145.08 o
  13   4  18      443.92      616.93    179.43 o
  14   4  18     3177.20     3123.73    249.70 o
  15   4  18     1633.84     1796.37    255.82 o
  16   4  18     2677.19     2785.19    282.74 o
  17   4  18     1230.82     1691.61    263.40 o
   1   5  18     7477.76     7086.98    279.58 o
   2   5  18    12020.69    11659.11    336.54 o
   3   5  18    34370.14    34081.56    833.42 o
   4   5  18    19469.00    20189.36    530.81 o
   5   5  18    25026.17    25504.12    645.74 o
   6   5  18     7926.03     7172.24    299.29 o
   7   5  18     2944.25     2796.83    212.98 o
   8   5  18       13.50      -56.03    145.07 o
   9   5  18     2711.26     2457.47    213.37 o
  10   5  18     7014.42     6601.89    305.25 o
  11   5  18    20020.62    20983.97    586.27 o
  12   5  18    15592.96    16447.07    504.90 o
  13   5  18    21216.10    22721.05    627.70 o
  14   5  18     5887.12     5681.46    308.95 o
  15   5  18     4188.77     4250.51    313.65 o
  16   5  18       52.44      -30.52    205.24 o
   0   6  18     2475.32     2240.94    202.26 o
   1   6  18      123.22      -20.46    100.59 o
   2   6  18     2679.67     2617.97    168.43 o
   3   6  18      781.27      753.94    140.32 o
   4   6  18      227.70     -105.72    115.94 o
   5   6  18     1047.38      951.69    165.93 o
   6   6  18     2221.69     2269.31    199.55 o
   7   6  18      104.28      270.79    151.07 o
   8   6  18     3374.11     3148.47    261.00 o
   9   6  18     1666.85     1878.71    199.37 o
  10   6  18     1496.27     1734.60    202.40 o
  11   6  18     2183.95     2305.66    217.16 o
  12   6  18        8.36      150.79    172.55 o
  13   6  18     1019.91     1334.92    210.94 o
  14   6  18      573.09      757.85    197.03 o
  15   6  18       24.82       45.98    186.55 o
  16   6  18     1370.96     1693.23    264.78 o
   1   7  18     6104.23     5975.06    206.54 o
   2   7  18     5213.41     4965.39    210.94 o
   3   7  18    51458.86    52916.98    946.85 o
   4   7  18     9386.65     9297.54    316.27 o
   5   7  18    43694.70    44215.84    903.78 o
   6   7  18     5024.02     5220.58    245.91 o
   7   7  18     5121.10     4746.83    254.75 o
   8   7  18       17.33     -148.27    139.07 o
   9   7  18     4953.88     4883.42    266.69 o
  10   7  18     1979.35     1939.66    211.04 o
  11   7  18    23336.23    25691.65    840.50 o
  12   7  18     6649.23     6721.85    324.87 o
  13   7  18    24532.06    25447.96    684.03 o
  14   7  18     3881.77     4166.49    284.41 o
  15   7  18     3247.23     3453.20    272.24 o
   0   8  18     9288.72     8642.23    358.12 o
   1   8  18    18280.40    18199.56    390.57 o
   2   8  18     7433.14     7372.21    232.92 o
   3   8  18     6467.25     6214.00    233.67 o
   4   8  18      397.80      404.77    141.11 o
   5   8  18     3011.76     3084.91    203.72 o
   6   8  18     3584.97     3334.60    211.41 o
   7   8  18    17403.85    18110.64    476.33 o
   8   8  18     5619.31     5791.91    244.51 o
   9   8  18    17107.81    17467.29    440.14 o
  10   8  18     2972.94     2692.08    196.18 o
  11   8  18     3772.63     4458.20    281.28 o
  12   8  18      315.49      107.35    149.26 o
  13   8  18     2497.34     2477.91    224.53 o
  14   8  18      518.65      373.81    201.71 o
   1   9  18     3632.58     4099.84    184.41 o
   2   9  18     1950.52     1826.08    158.51 o
   3   9  18    14049.28    13815.15    395.95 o
   4   9  18     6991.55     7040.88    310.23 o
   5   9  18     9640.29     9751.67    332.16 o
   6   9  18     8868.22     8490.40    311.51 o
   7   9  18     4180.23     4186.66    235.34 o
   8   9  18      245.56       98.81    147.64 o
   9   9  18      511.20      381.62    159.96 o
  10   9  18     1302.71     1235.44    191.49 o
  11   9  18     6959.93     7909.04    318.12 o
  12   9  18     2057.28     2183.87    223.16 o
  13   9  18     8594.74     9373.24    388.82 o
   0  10  18     4919.73     5004.59    449.41 o
   1  10  18    23787.35    24926.74    570.53 o
   2  10  18     2353.73     2345.81    189.80 o
   3  10  18     4630.20     4816.26    269.77 o
   4  10  18       78.66      211.91    158.11 o
   5  10  18     4289.21     4270.41    286.33 o
   6  10  18     4135.61     4102.00    255.85 o
   7  10  18    22316.20    22679.76    813.00 o
   8  10  18     7363.00     6971.84    327.87 o
   9  10  18    20463.85    20929.22    757.25 o
  10  10  18     2654.14     2720.51    252.72 o
  11  10  18     3356.23     3211.58    268.92 o
  12  10  18        2.13       86.50    196.03 o
   1  11  18       50.30       27.62    122.69 o
   2  11  18      464.72      491.52    141.32 o
   3  11  18      704.18      856.77    181.42 o
   4  11  18       88.94      -47.89    154.75 o
   5  11  18      540.22      429.13    170.26 o
   6  11  18      191.21      137.80    168.78 o
   7  11  18      320.46      237.27    172.58 o
   8  11  18        5.56       13.09    166.81 o
   9  11  18      441.16      563.89    193.14 o
  10  11  18       13.83      101.95    198.97 o
  11  11  18      242.08      379.72    193.51 o
   0  12  18    13443.67    13615.61    491.69 o
   1  12  18    13840.33    14516.23    386.79 o
   2  12  18     4635.61     4929.99    231.65 o
   3  12  18     1034.22      960.82    192.43 o
   4  12  18      197.91      258.66    164.57 o
   5  12  18     1887.03     1482.39    238.32 o
   6  12  18     4644.76     4497.18    670.28 o
   7  12  18    11959.72    11637.18    484.55 o
   8  12  18     6315.38     6560.08    370.63 o
   9  12  18    10143.32    11218.37    485.38 o
   1  13  18      389.73      196.87    159.49 o
   2  13  18     4967.88     5103.23    307.72 o
   3  13  18     3827.28     4070.87    377.08 o
   4  13  18     6766.44     6946.11    464.86 o
   5  13  18     6301.39     6680.61    456.76 o
   6  13  18     2017.28     1782.33    339.32 o
   0  14  18     1536.74     1684.59    300.76 o
   1  14  18    11265.68    12141.77    401.01 o
   1   1  19    11078.11    10789.59    404.28 o
   2   1  19    10034.06     9746.13    389.95 o
   3   1  19    47176.72    47889.89   1016.74 o
   4   1  19    22348.46    22153.12    564.90 o
   5   1  19    41127.40    41825.45    916.90 o
   6   1  19    13208.64    13308.06    370.57 o
   7   1  19    13117.34    13489.14    375.86 o
   8   1  19      575.57      484.13    121.93 o
   9   1  19     1160.83     1090.00    150.07 o
  10   1  19    10712.08    10715.13    335.32 o
  11   1  19    25784.54    26199.06    565.20 o
  12   1  19    12991.49    12960.82    445.52 o
  13   1  19    29943.35    31799.35    775.48 o
  14   1  19     4970.42     4908.36    287.97 o
  15   1  19     6618.98     6726.92    376.08 o
  16   1  19        3.80       83.45    203.54 o
   0   2  19     8187.92     7990.84    751.79 o
   1   2  19     6416.43     6879.25    402.17 o
   2   2  19     4907.19     4239.74    223.35 o
   3   2  19      188.12      349.39    131.68 o
   4   2  19     1209.05     1182.62    160.45 o
   5   2  19     1320.94     1484.50    174.41 o
   6   2  19     6202.43     5348.73    259.55 o
   7   2  19     5555.28     5483.40    221.69 o
   8   2  19     9363.76     8717.64    247.13 o
   9   2  19     5970.03     5959.54    254.39 o
  10   2  19     1664.29     1605.25    176.60 o
  11   2  19      126.42      142.85    144.95 o
  12   2  19       60.73       32.10    141.42 o
  13   2  19     2859.99     3070.77    224.89 o
  14   2  19     1410.17     1214.29    205.29 o
  15   2  19     4562.66     5284.52    304.42 o
  16   2  19     4439.27     4673.33    342.44 o
   1   3  19     3658.97     4070.73    255.04 o
   2   3  19     2404.34     2230.21    186.31 o
   3   3  19    25179.87    24818.14    607.70 o
   4   3  19     3873.13     4002.16    231.71 o
   5   3  19    25687.97    25393.65    573.56 o
   6   3  19     1636.94     1646.78    172.40 o
   7   3  19     1367.96     1647.22    174.34 o
   8   3  19      162.68      241.67    143.68 o
   9   3  19     4931.23     4637.98    234.52 o
  10   3  19      112.18       32.24    135.71 o
  11   3  19    15661.88    16671.11    452.57 o
  12   3  19     2173.59     2499.78    207.79 o
  13   3  19    12818.01    14170.86    424.34 o
  14   3  19     2859.39     3324.20    256.50 o
  15   3  19      861.87      841.81    235.84 o
  16   3  19      556.16      569.05    218.57 o
   0   4  19    11838.58    11639.96    596.43 o
   1   4  19    29649.22    30061.31    700.79 o
   2   4  19     3794.00     3548.96    213.19 o
   3   4  19     3290.28     3138.26    195.41 o
   4   4  19        0.92      -71.57    116.54 o
   5   4  19     7236.83     7055.63    269.58 o
   6   4  19     4981.81     4781.88    246.75 o
   7   4  19    27251.77    27434.63    697.12 o
   8   4  19     6497.72     6202.86    352.85 o
   9   4  19    21218.63    21092.75    744.50 o
  10   4  19     5802.61     5170.12    282.67 o
  11   4  19     2462.72     2522.55    200.54 o
  12   4  19      797.95      612.19    164.36 o
  13   4  19     4230.21     4181.80    282.17 o
  14   4  19     1334.09     1291.81    214.25 o
  15   4  19    16839.63    17853.27    628.68 o
  16   4  19     4626.39     5133.10    397.80 o
   1   5  19        8.67      -92.17    112.90 o
   2   5  19     2024.65     1991.22    172.56 o
   3   5  19       75.94       45.08    124.94 o
   4   5  19     1514.18     1300.24    157.97 o
   5   5  19      635.15      734.52    148.79 o
   6   5  19        8.77        7.58    133.34 o
   7   5  19     1159.43      851.46    174.12 o
   8   5  19      381.67      294.10    160.99 o
   9   5  19       67.35      -53.81    150.11 o
  10   5  19      181.58      482.96    175.91 o
  11   5  19       37.94      -98.97    163.99 o
  12   5  19      308.95      333.63    180.59 o
  13   5  19      342.47      343.80    188.64 o
  14   5  19      169.20      200.07    188.00 o
  15   5  19        3.00      122.63    207.84 o
   0   6  19    18931.61    17578.73    606.09 o
   1   6  19    48198.91    48178.02    878.84 o
   2   6  19    10770.75    10355.32    306.53 o
   3   6  19     7578.20     7002.51    268.11 o
   4   6  19      240.60      243.00    136.17 o
   5   6  19     8880.97     8413.40    299.49 o
   6   6  19     6274.58     5927.57    286.45 o
   7   6  19    31356.82    32446.71    791.10 o
   8   6  19    14043.62    13933.54    450.86 o
   9   6  19    23816.90    24542.88    649.61 o
  10   6  19     6785.41     6521.79    316.71 o
  11   6  19     4957.50     5048.93    290.23 o
  12   6  19        0.61      127.41    180.85 o
  13   6  19     2733.59     2941.93    261.84 o
  14   6  19     4992.87     5481.77    319.84 o
  15   6  19    17607.86    18850.06    588.32 o
   1   7  19     1029.60     1048.19    133.64 o
   2   7  19     1082.34     1181.97    152.21 o
   3   7  19     7104.74     7154.99    256.97 o
   4   7  19     1429.50     1459.15    163.12 o
   5   7  19     9301.09     9225.80    326.54 o
   6   7  19       51.78      -72.57    133.68 o
   7   7  19     4073.74     3976.71    249.68 o
   8   7  19       52.21       97.60    153.69 o
   9   7  19      351.49      381.65    175.09 o
  10   7  19      223.97       58.64    168.90 o
  11   7  19     6425.38     7031.07    335.09 o
  12   7  19     1847.89     2123.41    238.45 o
  13   7  19     7823.69     7796.68    362.50 o
  14   7  19     1788.02     2447.50    256.33 o
   0   8  19    13914.91    13420.67    471.47 o
   1   8  19    16754.64    16505.47    374.87 o
   2   8  19     6403.65     6603.94    248.39 o
   3   8  19     3597.52     3407.40    195.38 o
   4   8  19      535.89      501.23    137.53 o
   5   8  19     1225.37     1169.11    174.07 o
   6   8  19    11163.91    11376.98    369.57 o
   7   8  19    10896.83    10572.98    351.57 o
   8   8  19    12593.93    12839.71    445.12 o
   9   8  19    17041.94    16420.18    467.67 o
  10   8  19     1138.86     1318.62    194.85 o
  11   8  19     6057.38     6261.44    395.31 o
  12   8  19      323.84      205.38    197.55 o
  13   8  19      471.03      479.16    208.34 o
   1   9  19     1278.51     1208.65    154.62 o
   2   9  19     3863.31     3800.40    226.33 o
   3   9  19    12886.70    12832.18    392.35 o
   4   9  19    14740.54    15906.82    439.52 o
   5   9  19    18595.50    18499.14    540.83 o
   6   9  19     9727.23     9706.82    377.81 o
   7   9  19     4976.85     4783.44    281.26 o
   8   9  19        0.04       67.84    165.52 o
   9   9  19      985.09     1148.86    211.67 o
  10   9  19     6687.19     7175.72    314.11 o
  11   9  19    12332.46    13381.17    437.84 o
  12   9  19     8205.11     8676.78    352.42 o
   0  10  19      684.19      719.98    229.84 o
   1  10  19     4349.98     4067.98    230.62 o
   2  10  19       75.55       42.13    142.14 o
   3  10  19     1186.74     1437.59    202.73 o
   4  10  19        4.61       -9.82    186.23 o
   5  10  19      986.30     1453.34    241.04 o
   6  10  19       28.98      -34.61    163.04 o
   7  10  19     4490.12     4826.75    286.77 o
   8  10  19      103.57      187.29    186.64 o
   9  10  19     2633.50     2384.88    249.18 o
  10  10  19      157.39      207.32    189.29 o
  11  10  19      894.12     1102.69    219.80 o
   1  11  19     4476.26     4274.09    241.07 o
   2  11  19     3919.15     4365.39    243.55 o
   3  11  19    24792.82    26020.98    719.45 o
   4  11  19     6746.45     6733.27    326.49 o
   5  11  19    17478.79    17089.21    588.35 o
   6  11  19     4646.30     4656.03    304.66 o
   7  11  19     1363.95     1395.09    217.31 o
   8  11  19       75.42      253.39    184.81 o
   9  11  19     2633.10     2781.09    282.95 o
   0  12  19      500.16      763.47    250.03 o
   1  12  19      931.91     1058.74    181.63 o
   2  12  19      693.43      636.08    154.39 o
   3  12  19      586.45      650.93    175.28 o
   4  12  19       30.21      104.06    173.53 o
   5  12  19      922.03     1292.27    244.13 o
   6  12  19      127.58       94.76    215.83 o
   7  12  19     3762.26     3955.62    510.90 o
   1  13  19     1188.49     1537.29    225.09 o
   2  13  19     3353.54     3400.49    271.55 o
   3  13  19     7534.16     7963.13    423.10 o
   0   0  20    60355.22    61102.17   2904.30 o
   1   0  20      557.59      235.15    232.41 o
   2   0  20    44833.07    43341.51   1541.37 o
   3   0  20        6.70     -146.43    215.55 o
   4   0  20     1993.84     1615.61    297.26 o
   5   0  20        5.21       13.20    161.01 o
   6   0  20    20261.43    21415.92    802.15 o
   7   0  20     2166.96     2255.12    268.18 o
   8   0  20    51403.54    52543.68   1862.52 o
   9   0  20      659.52     1179.66    205.98 o
  10   0  20    25333.01    25789.60    866.34 o
  11   0  20      459.73      403.93    197.81 o
  12   0  20     1486.59     1496.01    262.61 o
  13   0  20     1928.91     1748.47    316.64 o
  14   0  20     9864.52    10820.56    525.13 o
  15   0  20     1083.18     1318.07    351.31 o
   1   1  20      883.42      851.71    178.46 o
   2   1  20     1202.71     1499.90    203.28 o
   3   1  20     1651.20     1573.35    206.64 o
   4   1  20      922.31      995.28    164.18 o
   5   1  20     1337.98     1416.65    181.32 o
   6   1  20      127.13       15.21    123.60 o
   7   1  20       61.26        6.06    126.33 o
   8   1  20        0.19     -111.29    112.02 o
   9   1  20      464.32      331.35    136.55 o
  10   1  20      914.89      855.96    144.66 o
  11   1  20      938.56     1197.69    171.09 o
  12   1  20     3839.47     3882.86    223.04 o
  13   1  20      677.47      661.06    191.64 o
  14   1  20     1792.41     1938.75    236.50 o
  15   1  20        0.28       91.37    189.09 o
   0   2  20    42925.21    42805.10   1524.16 o
   1   2  20      709.64      924.67    187.20 o
   2   2  20    20237.01    20523.42    621.17 o
   3   2  20      211.70      250.10    141.61 o
   4   2  20      445.63      294.16    142.62 o
   5   2  20       43.35      -28.02    142.89 o
   6   2  20    23017.79    22708.27    547.16 o
   7   2  20      335.91      313.64    151.53 o
   8   2  20    39585.73    39718.85    670.68 o
   9   2  20      129.85      116.57    129.32 o
  10   2  20    18700.05    19075.39    514.18 o
  11   2  20       18.97       21.88    149.23 o
  12   2  20       59.94      139.66    158.85 o
  13   2  20       31.46       72.31    173.24 o
  14   2  20     9819.89    10373.95    401.87 o
  15   2  20      131.77       38.71    190.87 o
   1   3  20       17.80       35.41    157.66 o
   2   3  20    20727.53    19943.05    527.92 o
   3   3  20       11.27        6.92    133.89 o
   4   3  20    38906.26    38608.76    961.47 o
   5   3  20     2751.10     2448.03    192.23 o
   6   3  20    13966.76    13485.43    397.09 o
   7   3  20     1476.96     1637.58    184.90 o
   8   3  20      248.49      305.83    134.62 o
   9   3  20        1.71       39.02    139.30 o
  10   3  20    10729.03    11032.07    362.26 o
  11   3  20       96.88      179.50    155.80 o
  12   3  20    11701.10    12168.64    394.78 o
  13   3  20      782.36      876.85    186.31 o
  14   3  20     5962.38     6160.72    370.97 o
  15   3  20     1066.19     1339.99    249.56 o
   0   4  20    16844.36    15876.32   2287.13 o
   1   4  20      166.77      391.37    139.62 o
   2   4  20     6489.52     6257.88    280.59 o
   3   4  20       49.73       59.39    129.78 o
   4   4  20       15.15       16.02    129.81 o
   5   4  20       95.75      215.83    140.42 o
   6   4  20     3999.74     3790.07    220.76 o
   7   4  20      145.99      192.23    146.13 o
   8   4  20     5407.66     5357.77    256.09 o
   9   4  20       44.14      132.13    164.13 o
  10   4  20     3438.37     3683.51    264.37 o
  11   4  20      532.21      403.65    185.98 o
  12   4  20       59.34      -71.53    156.08 o
  13   4  20       70.03      146.74    188.67 o
  14   4  20     1396.82     1455.23    256.02 o
   1   5  20       14.63       43.95    125.33 o
   2   5  20    25440.69    25390.29    581.00 o
   3   5  20       20.51       37.79    135.58 o
   4   5  20    49999.44    50057.51    989.22 o
   5   5  20      456.68      375.13    149.64 o
   6   5  20    22549.28    21645.81    533.49 o
   7   5  20      468.99      555.36    159.50 o
   8   5  20        0.90      -27.64    158.77 o
   9   5  20      865.51      949.90    199.12 o
  10   5  20    26572.25    27620.19    723.76 o
  11   5  20       56.10      350.09    183.42 o
  12   5  20    40181.45    41525.35    993.22 o
  13   5  20      170.71       -5.91    188.97 o
  14   5  20    12394.70    13147.62    482.20 o
   0   6  20     6845.84     6716.94    328.17 o
   1   6  20     2425.76     2369.24    176.49 o
   2   6  20     3141.56     3220.69    196.25 o
   3   6  20     1470.61     1498.00    172.06 o
   4   6  20        0.00     -113.72    134.35 o
   5   6  20       21.43        9.44    136.73 o
   6   6  20      815.67      709.21    164.33 o
   7   6  20     1460.24     1957.17    216.14 o
   8   6  20     4475.27     4651.33    274.50 o
   9   6  20     1401.33     1154.57    205.22 o
  10   6  20     3218.61     3542.13    265.01 o
  11   6  20      218.32      109.37    185.66 o
  12   6  20      205.87      196.66    182.22 o
  13   6  20      139.87      288.04    228.17 o
   1   7  20        4.93      -47.61    120.04 o
   2   7  20    17335.19    16782.49    416.69 o
   3   7  20      881.72      759.04    151.03 o
   4   7  20    38961.26    38416.52    749.94 o
   5   7  20      868.13      921.75    158.32 o
   6   7  20    18169.70    18044.72    503.49 o
   7   7  20        3.87      208.59    153.47 o
   8   7  20      285.10      229.63    179.55 o
   9   7  20     1007.10     1035.50    205.40 o
  10   7  20     9804.39     9928.07    396.40 o
  11   7  20     2410.27     2776.17    261.80 o
  12   7  20    20331.20    21975.69    638.41 o
  13   7  20      210.44      107.63    199.64 o
   0   8  20    21192.37    20536.14    619.44 o
   1   8  20      312.00      371.37    138.64 o
   2   8  20    11644.38    11248.29    335.35 o
   3   8  20       10.79     -131.66    131.79 o
   4   8  20       63.59       39.10    136.24 o
   5   8  20      507.79      624.18    150.15 o
   6   8  20     7158.77     7051.81    299.00 o
   7   8  20       20.44       90.32    157.14 o
   8   8  20    16262.13    15948.24    468.32 o
   9   8  20       90.76      325.64    192.29 o
  10   8  20     9497.03     9688.35    401.30 o
  11   8  20       87.82      244.83    194.14 o
  12   8  20        7.37     -100.57    196.49 o
   1   9  20       31.86      -16.73    139.91 o
   2   9  20     5962.88     5779.08    297.64 o
   3   9  20       10.36       94.82    150.65 o
   4   9  20    13074.62    13242.13    408.53 o
   5   9  20       21.85     -106.90    147.76 o
   6   9  20     7611.92     7307.82    301.71 o
   7   9  20      697.77      508.77    193.94 o
   8   9  20      244.33      218.80    183.86 o
   9   9  20      631.19      774.39    213.55 o
  10   9  20     3202.38     2962.79    268.46 o
   0  10  20    28885.57    28706.62    919.72 o
   1  10  20     1564.95     1555.43    193.74 o
   2  10  20    13491.35    13509.63    463.66 o
   3  10  20      951.56     1194.28    210.46 o
   4  10  20       10.70       16.88    172.49 o
   5  10  20      482.68      621.66    220.99 o
   6  10  20    14114.40    13378.09    823.55 o
   7  10  20     1407.60     1666.41    261.12 o
   8  10  20    26327.39    25965.96   1071.22 o
   9  10  20      705.80      738.26    252.78 o
   1  11  20        8.77       30.35    150.86 o
   2  11  20      109.88      222.62    181.36 o
   3  11  20      322.82      246.81    188.50 o
   4  11  20       32.08     -109.60    177.34 o
   5  11  20        1.51     -128.43    198.81 o
   6  11  20        1.27     -186.66    203.28 o
   7  11  20       72.20     -213.70    203.50 o
   0  12  20    26135.77    28463.30    931.49 o
   1  12  20       15.83      -71.72    160.44 o
   2  12  20    13980.74    14332.14    493.58 o
   3  12  20      696.37      821.15    210.96 o
   1   1  21     4982.93     4941.01    300.09 o
   2   1  21     4512.45     4483.72    289.54 o
   3   1  21    38491.10    38697.74   1047.13 o
   4   1  21     8731.65     8367.99    381.60 o
   5   1  21    29651.58    29279.75    717.69 o
   6   1  21     4429.04     4141.77    254.44 o
   7   1  21     4390.66     4214.01    234.50 o
   8   1  21      503.75      455.77    134.93 o
   9   1  21     5974.99     6019.02    250.77 o
  10   1  21      814.93      846.14    153.69 o
  11   1  21    23642.99    24463.93    547.79 o
  12   1  21     3337.86     3451.59    241.69 o
  13   1  21    19515.13    20801.51    562.30 o
  14   1  21     2732.75     2744.16    243.40 o
   0   2  21       79.79      338.54    231.74 o
   1   2  21    14315.26    14010.64    596.36 o
   2   2  21       79.69      194.01    169.53 o
   3   2  21     2833.66     2488.26    250.64 o
   4   2  21      603.27      691.38    166.69 o
   5   2  21     1579.16     1642.92    200.79 o
   6   2  21       80.09       -9.80    142.70 o
   7   2  21     6299.88     5984.71    274.86 o
   8   2  21      234.90      152.48    136.32 o
   9   2  21     7911.72     7723.28    277.32 o
  10   2  21       42.04       80.33    140.14 o
  11   2  21     2990.04     2867.71    206.20 o
  12   2  21       14.88       33.04    145.90 o
  13   2  21      166.36      108.46    178.17 o
  14   2  21       41.30       61.21    193.70 o
   1   3  21     5078.92     4977.95    299.59 o
   2   3  21     1776.73     1754.62    224.45 o
   3   3  21    24898.07    24672.23    628.54 o
   4   3  21     5833.73     5833.84    282.86 o
   5   3  21    20154.69    20058.48    511.54 o
   6   3  21     3256.62     3129.29    222.54 o
   7   3  21     3763.79     3635.66    232.54 o
   8   3  21      530.31      377.44    149.20 o
   9   3  21     2862.72     2991.87    224.36 o
  10   3  21     3303.66     3301.27    233.03 o
  11   3  21    14647.14    15226.92    452.56 o
  12   3  21     2228.71     2586.58    223.39 o
  13   3  21     8871.30     9226.72    390.72 o
  14   3  21     1455.13     1733.25    272.21 o
   0   4  21     6082.86     6348.66    462.07 o
   1   4  21    31327.46    32023.56    869.73 o
   2   4  21     3859.12     3710.69    240.04 o
   3   4  21     6302.00     5506.79    253.72 o
   4   4  21       26.15      108.61    139.62 o
   5   4  21     4520.46     4429.07    243.61 o
   6   4  21     6335.54     6148.95    280.31 o
   7   4  21    28305.93    27219.14    637.94 o
   8   4  21     5586.60     5303.86    262.83 o
   9   4  21    30979.21    30990.09    706.78 o
  10   4  21      110.13       39.07    178.29 o
  11   4  21     4892.52     4718.68    331.18 o
  12   4  21     1176.57     1222.48    221.68 o
  13   4  21     2932.86     3139.26    282.21 o
   1   5  21       11.93      -55.64    147.49 o
   2   5  21       82.73       87.87    137.59 o
   3   5  21       44.67       97.35    138.89 o
   4   5  21     1379.19     1348.74    177.55 o
   5   5  21      444.28      417.70    155.07 o
   6   5  21     1275.38     1184.60    181.97 o
   7   5  21      217.16      292.32    162.88 o
   8   5  21      281.33      160.59    159.67 o
   9   5  21      145.43      346.63    185.25 o
  10   5  21      210.12      137.75    192.17 o
  11   5  21       25.60      -37.58    186.95 o
  12   5  21     1573.88     1763.59    256.83 o
  13   5  21      357.44      598.06    215.10 o
   0   6  21     6246.58     5956.42    392.64 o
   1   6  21    37640.36    37380.13    735.77 o
   2   6  21     2354.11     2359.46    187.53 o
   3   6  21     5071.73     4743.16    246.38 o
   4   6  21       73.41      -30.19    145.96 o
   5   6  21     4966.50     4830.95    310.05 o
   6   6  21     2130.95     2094.60    205.51 o
   7   6  21    30201.62    30723.29    738.04 o
   8   6  21     7998.52     7846.04    329.45 o
   9   6  21    32126.01    33353.28    838.29 o
  10   6  21     2640.88     2722.04    257.45 o
  11   6  21     3117.43     3296.83    274.93 o
  12   6  21        6.98      -44.16    194.21 o
   1   7  21     1780.77     1668.97    172.40 o
   2   7  21     2626.75     2653.33    195.01 o
   3   7  21     8175.57     8095.92    289.05 o
   4   7  21     5461.85     5405.52    249.08 o
   5   7  21     4844.10     4603.34    235.82 o
   6   7  21     2873.75     2849.02    207.52 o
   7   7  21      447.30      346.96    147.16 o
   8   7  21      192.92      100.97    180.52 o
   9   7  21     1109.00     1010.33    212.41 o
  10   7  21     1294.89     1546.70    228.85 o
  11   7  21     3000.52     3471.29    283.66 o
   0   8  21     4202.07     4294.73    296.76 o
   1   8  21    13271.69    12755.65    366.95 o
   2   8  21     1297.28     1368.43    167.48 o
   3   8  21     3548.28     3516.86    215.75 o
   4   8  21        0.44     -205.09    136.72 o
   5   8  21     1487.76     1563.42    182.84 o
   6   8  21      382.63      294.71    154.04 o
   7   8  21    10328.55    10399.92    475.40 o
   8   8  21     1163.38     1289.32    224.20 o
   9   8  21    10095.35    10467.22    418.45 o
  10   8  21     1170.39      963.59    229.58 o
   1   9  21     3732.56     3884.62    271.23 o
   2   9  21      612.22      682.15    186.83 o
   3   9  21    14544.87    14553.69    485.45 o
   4   9  21      510.87      574.05    195.63 o
   5   9  21    14749.80    14858.78    495.56 o
   6   9  21     2004.59     2061.49    323.23 o
   7   9  21     3698.49     3567.73    308.72 o
   8   9  21     1048.38     1048.39    221.86 o
   0  10  21     1018.02     1030.87    260.92 o
   1  10  21     1891.62     2310.91    239.03 o
   2  10  21     1848.07     2176.03    237.51 o
   3  10  21      198.26       34.68    181.53 o
   4  10  21      208.54       74.66    183.41 o
   5  10  21     1552.56     1424.98    232.44 o
   6  10  21      910.23      908.91    210.54 o
   1  11  21     4445.84     4652.29    297.22 o
   2  11  21     1714.80     1644.91    235.70 o
   3  11  21    23486.74    24129.84   1128.74 o
   0   0  22    21917.32    21969.80   1355.34 o
   1   0  22    20070.67    18966.51    861.91 o
   2   0  22     9113.57     8244.55    943.90 o
   3   0  22     5491.58     5941.27    871.29 o
   4   0  22      285.47      245.00    308.58 o
   5   0  22     2867.45     3392.84    400.02 o
   6   0  22     4216.87     4398.60    454.55 o
   7   0  22    19424.28    19549.77    713.92 o
   8   0  22    12286.29    11148.55    628.44 o
   9   0  22    18586.48    17777.43    593.05 o
  10   0  22     5513.96     5299.85    335.27 o
  11   0  22     6583.08     6620.77    428.00 o
  12   0  22      342.20      470.24    261.49 o
  13   0  22      346.72      509.56    274.17 o
   1   1  22      151.79      216.00    183.69 o
   2   1  22     2189.40     2007.93    234.25 o
   3   1  22       80.22      183.61    182.38 o
   4   1  22      669.19      650.09    198.25 o
   5   1  22      338.28      445.39    204.79 o
   6   1  22      140.10      337.87    168.91 o
   7   1  22       70.64      209.72    156.24 o
   8   1  22      585.30      767.54    150.33 o
   9   1  22      174.16      114.45    141.66 o
  10   1  22       46.85      -50.57    137.40 o
  11   1  22       62.09      -19.74    153.96 o
  12   1  22     2056.43     2702.77    236.49 o
   0   2  22    15249.04    14986.62    975.66 o
   1   2  22    20974.82    21580.09    668.03 o
   2   2  22     7013.32     6890.42    357.71 o
   3   2  22     5449.93     5466.80    327.81 o
   4   2  22      629.77      633.60    202.28 o
   5   2  22     3103.68     3105.01    245.70 o
   6   2  22     9471.78     9146.91    334.44 o
   7   2  22    19799.85    19985.53    531.15 o
   8   2  22    12993.97    12475.95    423.08 o
   9   2  22    10962.35    11329.92    382.78 o
  10   2  22     4673.69     4696.80    245.02 o
  11   2  22     1136.91      538.89    166.35 o
  12   2  22        3.76      -79.31    150.66 o
   1   3  22     2456.69     2425.73    248.71 o
   2   3  22     5813.28     5806.55    331.44 o
   3   3  22    13679.00    13228.64    508.64 o
   4   3  22    16277.09    15912.94    447.02 o
   5   3  22    11233.29    11029.82    366.66 o
   6   3  22    11286.78    11212.01    377.02 o
   7   3  22      342.61      248.01    164.10 o
   8   3  22      249.59      211.39    152.57 o
   9   3  22     2496.72     2798.20    230.73 o
  10   3  22     4378.23     4536.55    268.77 o
  11   3  22     7731.90     7871.62    335.34 o
  12   3  22     8210.31     8609.90    533.07 o
   0   4  22     2543.68     2942.79    412.95 o
   1   4  22     5454.69     5151.22    314.14 o
   2   4  22     2401.67     2430.02    280.98 o
   3   4  22       26.87       36.47    144.54 o
   4   4  22      790.43      758.58    169.96 o
   5   4  22     1136.78     1305.34    187.12 o
   6   4  22     1199.35     1054.39    187.08 o
   7   4  22     3970.10     3858.23    254.02 o
   8   4  22     5822.25     6122.94    291.88 o
   9   4  22     3490.62     3610.27    252.33 o
  10   4  22     3270.29     3362.28    249.58 o
  11   4  22      219.43      106.55    177.76 o
   1   5  22     3329.45     3017.18    244.34 o
   2   5  22    15297.41    15116.69    436.64 o
   3   5  22    20963.21    20076.01    522.23 o
   4   5  22    26338.68    25291.81    605.43 o
   5   5  22    26896.98    25472.86    615.81 o
   6   5  22    12366.29    12235.94    402.55 o
   7   5  22     4360.47     4312.91    259.33 o
   8   5  22      218.88      263.07    167.55 o
   9   5  22     4462.29     4596.56    271.03 o
  10   5  22     6299.09     6657.09    313.97 o
  11   5  22    16785.22    17659.22    602.59 o
   0   6  22       16.87       -4.08    218.65 o
   1   6  22     3244.17     3226.94    233.90 o
   2   6  22        7.00       27.94    135.43 o
   3   6  22      481.25      402.41    153.73 o
   4   6  22      388.67      348.80    166.14 o
   5   6  22      654.23      590.83    172.16 o
   6   6  22      961.42      861.42    182.84 o
   7   6  22     2490.18     2499.67    255.93 o
   8   6  22      255.30      181.79    166.87 o
   9   6  22     2993.95     2886.51    285.70 o
  10   6  22      686.12      818.91    258.87 o
   1   7  22     1867.36     1872.21    184.44 o
   2   7  22     4971.24     4656.73    241.41 o
   3   7  22     9445.73     9569.30    325.11 o
   4   7  22     7891.56     7516.62    289.67 o
   5   7  22    11923.40    11918.81    371.53 o
   6   7  22     3366.36     3385.55    223.78 o
   7   7  22     3028.32     3358.20    224.22 o
   8   7  22        8.41      -91.01    151.78 o
   9   7  22     1138.44     1168.76    225.63 o
   0   8  22     5933.05     5067.39    386.84 o
   1   8  22     7557.49     6962.70    280.18 o
   2   8  22     3524.03     3749.32    223.49 o
   3   8  22     1153.67     1156.08    179.28 o
   4   8  22       64.30      -28.86    152.68 o
   5   8  22     1335.69     1345.82    186.73 o
   6   8  22     3777.83     3715.82    254.54 o
   7   8  22     7602.71     7961.41    353.98 o
   8   8  22     5291.53     4900.46    318.17 o
   1   9  22     1454.44     1496.08    227.35 o
   2   9  22     1858.74     1496.90    224.37 o
   3   9  22     5812.52     5805.53    327.34 o
   4   9  22     2954.72     3301.03    273.87 o
   5   9  22     4031.84     4298.81    317.37 o
   6   9  22      954.75      967.87    225.83 o
   0  10  22    16208.44    16204.97    665.50 o
   1  10  22    10053.82     9654.25    399.17 o
   2  10  22     5106.48     4675.23    300.59 o
   1   1  23       34.92      -33.23    179.92 o
   2   1  23    16122.98    17420.44    600.84 o
   3   1  23      674.92      440.26    208.01 o
   4   1  23    28111.21    28380.93    831.67 o
   5   1  23      358.92      157.66    205.73 o
   6   1  23    12222.04    12662.80    522.45 o
   7   1  23       20.37      -91.16    161.25 o
   8   1  23       59.52      217.62    142.92 o
   9   1  23      126.70      -35.41    150.28 o
  10   1  23     9694.24    10042.35    316.73 o
  11   1  23      503.60      587.95    179.61 o
   0   2  23     9050.92     8425.27    574.48 o
   1   2  23     2010.96     1954.19    246.48 o
   2   2  23     4529.21     4628.57    319.30 o
   3   2  23      434.97      342.74    268.11 o
   4   2  23      177.29      296.40    197.23 o
   5   2  23      272.97      196.03    194.58 o
   6   2  23     1959.52     1925.06    207.21 o
   7   2  23      796.56      743.04    185.57 o
   8   2  23     5871.98     6069.06    276.13 o
   9   2  23      995.18      700.22    186.13 o
  10   2  23     8882.46     8974.49    359.78 o
   1   3  23      181.17      206.36    187.11 o
   2   3  23    10815.50    10780.31    452.81 o
   3   3  23     1107.34      847.39    214.40 o
   4   3  23    21820.75    21032.93    610.89 o
   5   3  23     2135.99     2005.16    214.31 o
   6   3  23    13696.25    13200.85    424.10 o
   7   3  23      570.81      520.19    179.41 o
   8   3  23       19.15       64.67    166.89 o
   9   3  23      758.30      713.09    192.67 o
  10   3  23     9946.32     9733.81    390.57 o
   0   4  23    39334.59    38757.02   1474.96 o
   1   4  23     5674.07     5642.09    346.03 o
   2   4  23    19891.43    19245.56    573.65 o
   3   4  23     1193.88     1043.08    204.01 o
   4   4  23      243.05      216.69    164.45 o
   5   4  23      573.94      653.58    175.03 o
   6   4  23    16405.15    17326.54    545.02 o
   7   4  23     4302.58     3838.68    263.30 o
   8   4  23    32434.38    31492.01   1063.65 o
   9   4  23     3327.30     3460.68    305.05 o
  10   4  23    17171.62    17449.47    516.56 o
   1   5  23       96.33      -53.85    170.81 o
   2   5  23        9.74       30.76    172.25 o
   3   5  23      127.69      236.78    158.03 o
   4   5  23       61.76     -138.26    146.28 o
   5   5  23      649.53      646.38    182.93 o
   6   5  23      660.62      419.77    175.47 o
   7   5  23      804.02      695.02    172.90 o
   8   5  23      185.78      308.90    181.07 o
   9   5  23       45.31     -189.87    165.56 o
   0   6  23    34713.23    34352.06   1110.39 o
   1   6  23     1817.70     2108.53    215.56 o
   2   6  23    15278.57    14390.30    447.78 o
   3   6  23      552.46      500.65    163.89 o
   4   6  23        7.17       84.88    165.15 o
   5   6  23      215.17      161.84    174.43 o
   6   6  23    16103.91    17107.54    500.55 o
   7   6  23     2454.38     2263.74    214.51 o
   8   6  23    26437.82    27405.32    667.27 o
   1   7  23        2.21      -69.92    165.81 o
   2   7  23     3925.34     3878.89    230.40 o
   3   7  23       16.91       95.44    150.75 o
   4   7  23     8981.55     9057.52    431.20 o
   5   7  23       48.64       27.66    161.25 o
   6   7  23     3431.78     3400.21    236.56 o
   0   8  23    10172.53    10223.00    528.26 o
   1   8  23      100.32       57.16    171.62 o
   2   8  23     5256.30     4849.78    255.85 o
   3   8  23       37.19      249.71    161.48 o
   4   8  23       81.33       77.74    180.34 o
   0   0  24     3190.62     3218.93    608.09 o
   1   0  24    14136.95    13626.17   1145.08 o
   2   0  24      579.11      687.17    459.85 o
   3   0  24     1384.84     1268.99    351.90 o
   4   0  24       22.18      -94.99    269.44 o
   5   0  24     3639.42     3585.09    437.37 o
   6   0  24       94.73      373.73    313.26 o
   7   0  24    16726.27    16685.80    937.85 o
   8   0  24     2694.22     2439.71    332.41 o
   9   0  24    22162.29    20969.71   1183.40 o
   1   1  24       81.30      189.25    188.38 o
   2   1  24      154.49      503.16    202.37 o
   3   1  24      551.44      549.30    210.96 o
   4   1  24      399.94      718.75    224.96 o
   5   1  24     2261.19     2358.62    287.42 o
   6   1  24      383.70      423.47    218.65 o
   7   1  24     2548.88     2466.78    265.41 o
   8   1  24       52.94      -13.36    167.63 o
   0   2  24     1889.63     1306.22    347.58 o
   1   2  24    24035.19    22817.78   1162.84 o
   2   2  24     1237.44     1176.29    248.58 o
   3   2  24     5856.12     5067.10    348.10 o
   4   2  24        3.61       -9.01    206.02 o
   5   2  24     2708.16     2475.30    258.07 o
   6   2  24      513.43      629.12    213.57 o
   7   2  24    19273.13    18717.04    524.60 o
   8   2  24      883.88      752.70    192.08 o
   1   3  24     2775.03     2548.24    276.27 o
   2   3  24       25.50      185.80    191.79 o
   3   3  24    17893.72    17959.99    631.09 o
   4   3  24       83.24       66.31    192.99 o
   5   3  24    23239.31    23052.79    671.64 o
   6   3  24      114.17      207.06    183.15 o
   7   3  24     4076.66     3947.49    272.62 o
   8   3  24      150.59       92.40    178.27 o
   0   4  24      602.91      976.88    326.55 o
   1   4  24     5301.50     5835.53    389.94 o
   2   4  24      152.96      120.92    186.12 o
   3   4  24     1187.75     1073.95    214.97 o
   4   4  24        4.93     -111.45    179.70 o
   5   4  24      566.36      564.39    184.29 o
   6   4  24      240.34      164.62    182.82 o
   7   4  24     6349.19     6541.07    320.06 o
   1   5  24     7612.97     7589.07    331.16 o
   2   5  24      822.89      887.09    221.58 o
   3   5  24    36855.73    36097.91   1014.68 o
   4   5  24      895.85      746.74    191.58 o
   5   5  24    32744.74    32462.68    757.32 o
   6   5  24      114.09      157.31    185.21 o
   0   6  24      410.99      528.58    262.96 o
   1   6  24      766.66      876.06    198.64 o
   2   6  24       34.86       13.72    173.37 o
   3   6  24       15.54      -59.92    154.33 o
   4   6  24       61.87      -86.67    159.16 o
   1   7  24     1871.03     2053.79    232.00 o
   1   1  25     1183.02     1252.42    244.11 o
   2   1  25     5128.47     5007.71    358.30 o
   3   1  25     8609.01     8217.24    424.75 o
   4   1  25    12342.66    12823.30    534.53 o
   5   1  25     8793.95     8678.08    448.01 o
   0   2  25     5117.56     5954.82    529.38 o
   1   2  25     4266.13     4380.46    338.28 o
   2   2  25     3045.41     3365.90    338.42 o
   3   2  25     1054.27     1059.14    256.72 o
   4   2  25       25.02       53.36    212.45 o
   5   2  25      471.58      736.39    218.11 o
   1   3  25      496.94      649.23    235.24 o
   2   3  25     8323.72     8625.96    436.76 o
   3   3  25     3054.80     3090.63    273.63 o
   4   3  25    14168.70    13996.85    510.25 o
   0   4  25    30498.24    34403.07   1395.30 o
   1   4  25     9487.27     8897.05    394.23 o
   2   4  25    14188.47    14412.17    508.72 o
   3   4  25     1955.50     1698.75    247.06 o
 
